# Supplementary material for: Pharmacotranscriptomic Analysis Reveals Novel Drugs and Gene Networks Regulating Ferroptosis in Cancer
Source: Cancers (Basel). 2020 Nov 5;12(11):3273. doi: 10.3390/cancers12113273 (PMC7694346; doi:10.3390/cancers12113273)
Supplement: Supplementary file 1 [file cancers-12-03273-s001.zip]

Archive with 3 entries (2 files):
- cancers-989570-supplementary/
- cancers-989570-supplementary/cancers-989570-supplementary.docx
- cancers-989570-supplementary/cancers-989570-supplementary.xlsx
