# Supplementary material for: Pharmacotranscriptomic Analysis Reveals Novel Drugs and Gene Networks Regulating Ferroptosis in Cancer
Source: Cancers (Basel). 2020 Nov 5;12(11):3273. doi: 10.3390/cancers12113273 (PMC7694346; doi:10.3390/cancers12113273)
Supplement: Supplementary file 1 [file cancers-12-03273-s001.zip › cancers-989570-supplementary/cancers-989570-supplementary.xlsx]

## Sheet: Table S1
Gene	Pearson correlation zscore	emp_p_value	est_p_value	Compound name	gene_symbol_of_protein_target	target_or_activity_of_compound
SLC7A11	12.26	6.1e-05	6.76e-35	PX-12	TXN	inhibitor of thioredoxin-1
SLC7A11	12.16	6.1e-05	2.55e-34	PRIMA-1	TP53	re-activator of the pro-apoptotic activity of mutant p53
SLC7A11	10.09	6.1e-05	2.91e-24	necrosulfonamide	NA	inhibitor of downstream signaling of RIP3 associated with MLKL
SLC7A11	9.883	6.1e-05	2.45e-23	BRD-K34222889	NA	analog of the natural product piperlongumine; inducer of ROS
SLC7A11	9.672	6.1e-05	1.97e-22	ML162	NA	selectively kills engineered cells expressing mutant HRAS
SLC7A11	9.384	6.1e-05	3.16e-21	piperlongumine	NA	natural product; inducer of ROS
SLC7A11	9.06	6.1e-05	6.47e-20	SMER-3	CUL1;SKP1	inhibitor of E3-ubiquitin ligase
SLC7A11	9.053	6.1e-05	6.91e-20	1S,3R-RSL-3	GPX4	synthetic lethal with HRAS in engineered cells
SLC7A11	8.73	6.1e-05	1.26e-18	ML210	NA	selectively kills engineered cells expressing mutant HRAS
SLC7A11	8.592	6.1e-05	4.27e-18	manumycin A	FNTA;FNTB	inhibitor of RAS farnesyltransferase
SLC7A11	8.588	6.1e-05	4.41e-18	PL-DI	NA	dimer of piperlongumine; inducer of ROS
SLC7A11	8.398	7.95e-07	2.27e-17	cerulenin	FASN;HMGCS1	inhibitor of fatty acid synthase; inhibitor of HMG-CoA synthase
SLC7A11	7.94	6.1e-05	1.01e-15	erastin	SLC7A11;VDAC1;VDAC2	modulator of voltage-dependent anion channels; inhibitor of solute carrier SLC7A11
SLC7A11	7.779	6.1e-05	3.65e-15	methylstat	KDM3A;KDM4A;KDM4B;KDM4C;KDM4D	inhibitor of lysine specific demethylases
SLC7A11	7.714	6.1e-05	6.08e-15	pifithrin-mu	HSPA1A;HSPA1B;HSPA1L;TP53	inhibitor of p53 binding to mitochondria; inhibitor of HSP70
SLC7A11	7.374	6.1e-05	8.24e-14	NSC95397	CDC25A;CDC25B;CDC25C	inhibitor of cell division cycle 25 phosphatase (CDC25)
SLC7A11	7.371	6.1e-05	8.43e-14	Compound 7d-cis	XPO1	inhibitor of CRM1-mediated nucleocytoplasmic transport
SLC7A11	7.261	6.1e-05	1.91e-13	BRD-K26531177	NA	analog of the natural product piperlongumine; inducer of ROS
SLC7A11	6.706	6.1e-05	9.96e-12	NSC19630	WRN	inhibitor of Werner syndrome helicase activity
SLC7A11	6.575	6.1e-05	2.43e-11	WP1130	UCHL5;USP14;USP5;USP9X	inhibitor of the deubiquitinase activity of USP9X, USP5, USP14, and UCH37
SLC7A11	6.06	6.1e-05	6.77e-10	KPT185	XPO1	inhibitor of exportin 1
SLC7A11	5.731	6.1e-05	4.97e-09	vorinostat	HDAC1;HDAC2;HDAC3;HDAC6;HDAC8	inhibitor of HDAC1, HDAC2, HDAC3, HDAC6, and HDAC8
SLC7A11	5.71	6.1e-05	5.63e-09	NSC48300	TASP1	inhibitor of threonine endopeptidase taspase 1
SLC7A11	5.684	6.1e-05	6.55e-09	ISOX	HDAC6	inhibitor of HDAC6
SLC7A11	5.681	6.1e-05	6.68e-09	PI-103	MTOR;PIK3CA;PIK3CB;PIK3CD;PIK3CG;PRKDC	inhibitor of DNA-PK, PI3K p110 delta, mTORC1, and catalytic subunits of PI3K
SLC7A11	5.508	6.1e-05	1.81e-08	HBX-41108	USP7	inhibitor of the deubiquitinase activity of USP7
SLC7A11	5.482	6.1e-05	2.1e-08	parthenolide	NA	natural product; modulator of ROS; modulator of NF-kappa-B signaling
SLC7A11	5.299	6.1e-05	5.8e-08	fingolimod	S1PR1	inhibitor of sphingosine 1-phosphate receptor
SLC7A11	5.222	6.1e-05	8.81e-08	MST-312	TERT	inhibitor of telomerase reverse transcriptase
SLC7A11	5.211	6.1e-05	9.36e-08	PAC-1	CASP3	activator of procaspase-3
SLC7A11	5.038	6.1e-05	2.34e-07	CCT036477	NA	inhibitor of WNT signaling by blocking beta-catenin transcription
SLC7A11	4.755	6.1e-05	9.91e-07	serdemetan	MDM2	inhibitor of MDM2
SLC7A11	4.752	6.1e-05	1.01e-06	GMX-1778	NAMPT	inhibitor of nicotinamide phosphoribosyltransferase
SLC7A11	4.74	6.1e-05	1.07e-06	YM-155	BIRC5	inhibitor of survivin expression
SLC7A11	4.712	6.1e-05	1.22e-06	CIL70	NA	screening hit
SLC7A11	4.701	6.1e-05	1.29e-06	ciclopirox	RRM1	substituted pyridone antimycotic
SLC7A11	4.688	6.1e-05	1.37e-06	CIL56	NA	screening hit
SLC7A11	4.688	6.1e-05	1.38e-06	cucurbitacin I	NA	natural product; modulator of NFKB1 and STAT3 signaling
SLC7A11	4.618	6.1e-05	1.93e-06	BRD-K92856060	NA	NA
SLC7A11	4.57	6.1e-05	2.43e-06	avrainvillamide	NPM1	natural product; inhibitor of nucleophosmin
SLC7A11	4.547	6.1e-05	2.72e-06	CAY10618	NAMPT	inhibitor of nicotinamide phosphoribosyltransferase
SLC7A11	4.532	6.1e-05	2.91e-06	apicidin	HDAC1;HDAC2;HDAC3;HDAC6;HDAC8	inhibitor of HDAC1, HDAC2, HDAC3, HDAC6, and HDAC
SLC7A11	4.423	6.1e-05	4.86e-06	MK-2206	AKT1	inhibitor of AKT1
SLC7A11	4.322	0.00012206	7.71e-06	sirolimus	MTOR	inhibitor of mTOR
SLC7A11	4.321	6.1e-05	7.76e-06	BRD1378	NA	inducer of ROS
SLC7A11	4.297	6.1e-05	8.63e-06	BRD-K61166597	HDAC1;HDAC2	inhibitor of HDAC1 and HDAC2
SLC7A11	4.264	6.1e-05	1e-05	ML050	GPER1	antagonist of GPR30
SLC7A11	4.235	6.1e-05	1.14e-05	BRD5468	NA	inducer of ROS
SLC7A11	4.206	6.1e-05	1.3e-05	DBeQ	VCP	inhibitor of p97 in cells
SLC7A11	4.119	6.1e-05	1.9e-05	BRD-K35604418	MCL1	inhibitor of MCL1
SLC7A11	4.111	6.1e-05	1.96e-05	panobinostat	HDAC1;HDAC2;HDAC3;HDAC6;HDAC8	inhibitor of HDAC1, HDAC2, HDAC3, HDAC6, and HDAC
SLC7A11	4.053	0.00012206	2.52e-05	tacedinaline	HDAC1;HDAC2;HDAC3;HDAC6;HDAC8	inhibitor of HDAC1, HDAC2, HDAC3, HDAC6, and HDAC
SLC7A11	4.042	6.1e-05	2.65e-05	BRD-A86708339	NA	screening hit
SLC7A11	3.968	0.00018309	3.62e-05	BIX-01294	EHMT2	inhibitor of G9a histone methyltransferase
SLC7A11	3.89	0.00012206	5.01e-05	Merck60	HDAC1;HDAC2	inhibitor of HDAC1 and HDAC2
SLC7A11	3.879	0.00018309	5.23e-05	CIL41	NA	screening hit
SLC7A11	3.861	6.1e-05	5.63e-05	STF-31	NAMPT	inhibitor of nicotinamide phosphoribosyltransferase
SLC7A11	3.842	0.00012206	6.1e-05	tipifarnib-P1	FNTA	inhibitor of farnesyltransferase
SLC7A11	3.819	0.00036619	6.7e-05	alisertib	AURKA;AURKB	inhibitor of aurora kinases A and B
SLC7A11	3.817	0.00012206	6.73e-05	ML031	S1PR2	inhibitor of sphingosine 1-phosphate receptor 2
SLC7A11	3.817	0.00030516	6.74e-05	LY-2183240	FAAH	inhibitor of fatty acid amide hydrolase
SLC7A11	3.792	0.00030516	7.47e-05	PF-184	IKBKB	inhibitor of IKK-2
SLC7A11	3.77	6.1e-05	8.14e-05	doxorubicin	TOP2A	inhibitor of topoisomerase II
SLC7A11	3.754	0.00018309	8.68e-05	UNC0638	EHMT1;EHMT2	inhibitor of EHMT2 and GLP methyltransferase
SLC7A11	3.7	0.00030516	0.00010768	GDC-0941	PIK3CA;PIK3CB;PIK3CD;PIK3CG	inhibitor of PI3K kinase activity
SLC7A11	3.658	0.00018309	0.00012711	belinostat	HDAC1;HDAC2;HDAC3;HDAC6;HDAC8	inhibitor of HDAC1, HDAC2, HDAC3, HDAC6, and HDAC
SLC7A11	3.656	0.00024413	0.00012804	JW-74	NA	inhibitor of WNT signaling
SLC7A11	3.651	0.00012206	0.00013056	SID 26681509	CTSL1	inhibitor of cathepsin L
SLC7A11	3.623	0.00042722	0.00014515	epigallocatechin-3-monogallate	NA	natural product
SLC7A11	3.613	0.00024413	0.0001509	I-BET151	BRD2;BRD3;BRD4	inhibitor of bromodomain (BRD) and extra-C terminal domain (BET) proteins
SLC7A11	3.602	0.00042722	0.00015788	chlorambucil	NA	DNA alkylator
SLC7A11	3.576	0.00030516	0.00017424	topotecan	TOP1	inhibitor of topoisomerase I
SLC7A11	3.55	0.00048825	0.00019257	NVP-ADW742	IGF1R	inhibitor of insulin-like growth factor 1 receptor
SLC7A11	3.497	0.00054928	0.00023463	BRD-K66532283	HDAC1;HDAC2	inhibitor of HDAC1 and HDAC2
SLC7A11	3.496	0.00073238	0.00023598	ML239	NA	ML239; inhibitor of breast cancer stem cell proliferation
SLC7A11	3.49	0.0009765	0.00024084	HLI 373	MDM2	inhibitor of MDM2
SLC7A11	3.439	0.00085444	0.00029135	indisulam	CA9	inhibitor of carbonic anhydrase isoform IX
SLC7A11	3.426	0.00073238	0.00030543	NSC632839	NA	NA
SLC7A11	3.414	0.00061031	0.00031989	curcumin	NA	natural product; modulator of ROS; modulator of NF-kappa-B signaling
SLC7A11	3.402	0.00073238	0.00033438	NVP-BSK805	JAK2	inhibitor of Janus kinase 2
SLC7A11	3.287	0.0012817	0.0005062	BRD1812	NA	NA
SLC7A11	3.281	0.0010375	0.00051708	bortezomib	PSMB1;PSMB2;PSMB5;PSMD1;PSMD2	inhibitor of 26S proteasome
SLC7A11	3.244	0.0012206	0.00058896	skepinone-L	MAPK14	inhibitor of p38 MAPK
SLC7A11	3.239	0.00085444	0.00059929	ZSTK474	PIK3CB;PIK3CD;PIK3CG	inhibitor of PI3K catalytic subunits beta, delta, and gamma
SLC7A11	3.237	0.0013427	0.00060223	AZD6482	PIK3CB;PIK3CD	inhibitor of PI3K catalytic subunits beta and delta
SLC7A11	3.234	0.0016478	0.00060924	AM-580	RARA	agonist of retinoic acid receptor alpha
SLC7A11	3.233	0.0012817	0.00061193	MG-132	PSMB1;PSMB2;PSMB5;PSMD1;PSMD2	inhibitor of proteasome
SLC7A11	3.216	0.0013427	0.0006482	BRD-A94377914	HDAC1;HDAC2;HDAC3;HDAC6;HDAC8	inhibitor of HDAC1, HDAC2, HDAC3, HDAC6, and HDAC
SLC7A11	3.193	0.0017699	0.00070277	importazole	KPNB1	inhibitor of importin
SLC7A11	3.171	0.002014	0.00075788	TG-100-115	PIK3CD;PIK3CG	inhibitor of PI3K catalytic subunits delta and gamma
SLC7A11	3.171	0.001953	0.00075888	barasertib	AURKB	inhibitor of aurora kinase B
SLC7A11	3.166	0.0017699	0.00077135	WZ8040	EGFR	inhibitor of EGFR targeting T790M resistance
SLC7A11	3.166	0.0021361	0.000772	neratinib	EGFR;ERBB2	inhibitor of EGFR and HER2
SLC7A11	3.153	0.0017089	0.00080627	ouabain	ATP1A1;ATP1A2;ATP1A3;ATP1A4;ATP1B1;ATP1B2;ATP1B3;ATP1B4	cardiac glycoside; inhibitor of the Na+/K+-ATPase
SLC7A11	3.151	0.0015258	0.00081331	PF-3758309	PAK4	inhibitor of serine/threonine p21-activating kinase 4
SLC7A11	3.132	0.0014648	0.00086821	BRD-K45681478	NA	product of diversity oriented synthesis
SLC7A11	3.126	0.0015868	0.00088411	SB-525334	TGFBR1	inhibitor of the transforming growth factor beta type 1 receptor
SLC7A11	3.122	0.0022582	0.00089645	olaparib	PARP1; PARP2	inhibitor of poly (ADP-ribose) polymerase 1 and 2
SLC7A11	3.113	0.0020751	0.0009239	neuronal differentiation inducer III		induction of rat HCN cell differentiation as judged by induction of neuronal reporter neuroD activity
SLC7A11	3.094	0.0017699	0.00098645	BRD-K80183349	NA	NA
SLC7A11	3.082	0.0025633	0.001025	BMS-754807	IGF1R	inhibitor of insulin-like growth factor 1 receptor and insulin receptor
SLC7A11	3.07	0.0020751	0.0010703	nutlin-3	MDM2	inhibitor of p53-MDM2 interaction
SLC7A11	3.062	0.0021971	0.0010988	LRRK2-IN-1	DCLK1;LRRK2	inhibitor of leucine-rich repeat kinase 2; inhibitor of doublecortin-like kinase
SLC7A11	3.017	0.0031126	0.0012729	WZ4002	EGFR	inhibitor of EGFR targeting T790M resistance
SLC7A11	3.014	0.0028074	0.0012862	SN-38	TOP1	metabolite of irinotecan
SLC7A11	2.989	0.0027464	0.0013963	canertinib	EGFR;ERBB2	inhibitor of EGFR and HER2
SLC7A11	2.952	0.0033567	0.001578	entinostat	HDAC1 and HDAC3	inhibitor of HDAC1 and HDAC3
SLC7A11	2.941	0.0035398	0.0016343	ibrutinib	BTK	inhibitor of Brutons tyrosine kinase
SLC7A11	2.916	0.0034788	0.0017714	CIL55A	NA	screening hit
SLC7A11	2.899	0.0040281	0.0018692	OSI-027	MTOR	inhibitor of mTORC1 and mTORC2
SLC7A11	2.88	0.003845	0.0019841	NSC23766	RAC1;TIAM1;TRIO	inhibitor of RAC1-GEF interaction; prevents Rac1 activation by Rac-specific guanine nucleotide exchange factors (GEFs) TrioN and Tiam1
SLC7A11	2.862	0.0040281	0.002105	linsitinib	IGF1R	inhibitor of IGF1R
SLC7A11	2.852	0.0046384	0.0021661	BMS-270394	RARG	antagonist of retinoic acid receptor gamma
SLC7A11	2.808	0.0064083	0.0024868	AC55649	RARB	agonist of retinoic acid receptor beta
SLC7A11	2.807	0.0043943	0.0024954	KU-0063794	MTOR	inhibitor of mTOR
SLC7A11	2.803	0.005737	0.0025302	KU 0060648	PRKDC	inhibitor of DNA-dependent protein kinase
SLC7A11	2.786	0.0054928	0.0026656	BYL-719	PIK3CA	inhibitor of PI3K catalytic subunit alpha
SLC7A11	2.76	0.0048215	0.0028886	GSK525762A	BRD2;BRD3;BRD4	inhibitor of bromodomain (BRD) and extra-C terminal domain (BET) proteins
SLC7A11	2.743	0.0065914	0.0030405	BRD6340	NA	screening hit
SLC7A11	2.743	0.0051877	0.0030432	SCH-529074	TP53	activator of mutant p53
SLC7A11	2.741	0.0065304	0.0030591	obatoclax	BCL2;BCL2L1;MCL1	inhibitor of MCL1, BCL2, and BCL-xL
SLC7A11	2.74	0.0061642	0.0030645	oligomycin A	ATP5L2	inhibitor of mitochondrial ATP synthase
SLC7A11	2.738	0.0054318	0.0030844	phloretin	SLC5A1	natural product; inhibitor of glucose uptake
SLC7A11	2.73	0.0056759	0.0031665	cytarabine hydrochloride		inducer of DNA damage
SLC7A11	2.721	0.00592	0.0032511	masitinib	KIT;PDGFRA;PDGFRB	inhibitor of c-KIT, PDGFRA, and PDGFRB
SLC7A11	2.721	0.0060421	0.0032538	nintedanib	FGFR1;FGFR2;FGFR3;FLT1;FLT3;KDR;PDGFRA;PDGFRB	inhibitor of c-KIT, VEGFRs, PDGFRs, and FGFRs
SLC7A11	2.718	0.0067135	0.0032785	ML311	MCL1	inhibitor of MCL1
SLC7A11	2.71	0.0072627	0.0033623	temsirolimus	MTOR	inhibitor of mTOR
SLC7A11	2.695	0.0060421	0.0035192	NVP-BEZ235	MTOR	inhibitor of mTOR
SLC7A11	2.691	0.0073848	0.0035618	B02	RAD51	inhibitor of RAD51
SLC7A11	2.684	0.0067745	0.0036366	SB-225002	CXCR2	inhibitor of chemokine receptor 2
SLC7A11	2.678	0.0066524	0.0037018	SRT-1720	SIRT1	activator of sirtuin-1
SLC7A11	2.667	0.007751	0.0038164	daporinad	NAMPT	inhibitor of nicotinamide phosphoribosyltransferase
SLC7A11	2.657	0.0088496	0.0039415	RG-108	DNMT1	inhibitor of DNA methyltransferase
SLC7A11	2.647	0.0087275	0.0040598	niclosamide	STAT3	inhibitor of STAT3 signaling
SLC7A11	2.646	0.007812	0.0040704	axitinib	FLT1;FLT3;KDR;KIT;PDGFRA;PDGFRB	inhibitor of VEGFRs, c-KIT, and PDGFR alpha and beta
SLC7A11	2.645	0.0081172	0.004075	PYR-41	UBA1	inhibitor of ubiquitin-activating enzyme in cells
SLC7A11	2.636	0.0079951	0.0041875	NVP-TAE684	ALK	inhibitor of ALK and ALK-NPM fusion protein

## Sheet: Table S2
Enriched targeted pathway	Drug agents
ROS inducers	BRD-K34222889, piperlongumine, PL-DI, BRD-K26531177, parthenolide, BRD1378, BRD5468
Fatty acid biosynthesis regulation	Cerulenin, LY-2183240
P53	P53 activators [PRIMA-1, SCH-529074]; MDM2 inhibitors [serdemetan, HLI 373, nutlin-3]
Receptor tyrosine kinases	EGFR [WZ8040, neratinib, WZ4002, canertinib]; FGFR [nintedanib]; ALK [NVP-TAE684]; VEGFR [axitinib]; IGF1R [BMS-754807, linsitinib, NVP-ADW742]; BTK [ibrutinib]
NAMPT inhibitors	GMX-1778, STF-31, Daporinad, CAY10618
Ubiquitin-proteasome inhibitors	WP1130, HBX-41108, Bortezomib, MG-132, PYR-41
PI3K-AKT1-mTOR	PI3K inhibitors [GDC-0941, BYL-719, ZSTK474, AZD6482, TG-100-115]; AKT1 inhibitor (MK-2206); mTOR inhibitors [PI-103, KU-0063794, temsirolimus, NVP-BEZ235, sirolimus, OSI-027]
Epigenetic regulators	pan-HDAC inhibitors [vorinostat, BRD-A94377914, BRD-K61166597, apicidin, panobinostat, entinostat, tacedinaline, Merck60, belinostat]; HDAC6 [ISOX]; BRD inhibitors [I-BET151, GSK525762A]; KDM3A/4 [methylstat]; EHMT [WP1130, UNC0638, BIX-01294]; DNMT1 [RG-108]

## Sheet: Table S3
Cell Line Name	FS signature score	FR signature score	Histo-subtype	Histology	Primary Site
NCIH1694_LUNG	1522	134.6	small_cell_lung_carcinoma	carcinoma	LUNG
IMR32_AUTONOMIC_GANGLIA	1311	97.58	neuroblastoma	neuroblastoma	AUTONOMIC_GANGLIA
CHP126_AUTONOMIC_GANGLIA	1240	85.52	neuroblastoma	neuroblastoma	AUTONOMIC_GANGLIA
KPNRTBM1_AUTONOMIC_GANGLIA	1195	102.1	neuroblastoma	neuroblastoma	AUTONOMIC_GANGLIA
KPNYN_AUTONOMIC_GANGLIA	1189	95.87	neuroblastoma	neuroblastoma	AUTONOMIC_GANGLIA
NCIH1963_LUNG	1177	107.9	small_cell_lung_carcinoma	carcinoma	LUNG
KELLY_AUTONOMIC_GANGLIA	1175	89.95	neuroblastoma	neuroblastoma	AUTONOMIC_GANGLIA
SKNDZ_AUTONOMIC_GANGLIA	1150	138.2	neuroblastoma	neuroblastoma	AUTONOMIC_GANGLIA
HCC33_LUNG	1124	136.9	small_cell_lung_carcinoma	carcinoma	LUNG
NH6_AUTONOMIC_GANGLIA	1121	205.4	neuroblastoma	neuroblastoma	AUTONOMIC_GANGLIA
CORL24_LUNG	1095	243.2	small_cell_lung_carcinoma	carcinoma	LUNG
NCIH1184_LUNG	1093	134.4	small_cell_lung_carcinoma	carcinoma	LUNG
CORL279_LUNG	1088	399	small_cell_lung_carcinoma	carcinoma	LUNG
NCIH2171_LUNG	1083	271.8	small_cell_lung_carcinoma	carcinoma	LUNG
COGN305_AUTONOMIC_GANGLIA	1083	169.8	neuroblastoma		AUTONOMIC_GANGLIA
SKNBE2_AUTONOMIC_GANGLIA	1077	127.9	neuroblastoma	neuroblastoma	AUTONOMIC_GANGLIA
DMS79_LUNG	1070	547.6	small_cell_lung_carcinoma	carcinoma	LUNG
NCIH1155_LUNG	1067	869.2	large_cell_lung_carcinoma	carcinoma	LUNG
NCIH2106_LUNG	1050	322.6	large_cell_lung_carcinoma	carcinoma	LUNG
CHLA15_AUTONOMIC_GANGLIA	1039	141.7	neuroblastoma		AUTONOMIC_GANGLIA
NCIH1105_LUNG	1026	168.5	small_cell_lung_carcinoma	carcinoma	LUNG
NCIH1876_LUNG	1015	229.6	small_cell_lung_carcinoma	carcinoma	LUNG
SIMA_AUTONOMIC_GANGLIA	1005	117.2	neuroblastoma	neuroblastoma	AUTONOMIC_GANGLIA
NCIH524_LUNG	997	174.2	small_cell_lung_carcinoma	carcinoma	LUNG
NCIH2227_LUNG	996.8	218.7	small_cell_lung_carcinoma	carcinoma	LUNG
MHHNB11_AUTONOMIC_GANGLIA	996.7	162.1	neuroblastoma	neuroblastoma	AUTONOMIC_GANGLIA
NCIH1930_LUNG	995.3	152.6	small_cell_lung_carcinoma	carcinoma	LUNG
NCIH1436_LUNG	994.5	341.5	small_cell_lung_carcinoma	carcinoma	LUNG
SCLC21H_LUNG	977.3	429.5	small_cell_lung_carcinoma	carcinoma	LUNG
NCIH1618_LUNG	959.8	307.1	small_cell_lung_carcinoma	carcinoma	LUNG
NCIH1092_LUNG	956.4	148.3	small_cell_lung_carcinoma	carcinoma	LUNG
NCIH146_LUNG	944.8	217.7	small_cell_lung_carcinoma	carcinoma	LUNG
NB1643_AUTONOMIC_GANGLIA	940.8	146.2	neuroblastoma		AUTONOMIC_GANGLIA
D283MED_CENTRAL_NERVOUS_SYSTEM	928.4	197	primitive_neuroectodermal_tumour-medulloblastoma	primitive_neuroectodermal_tumour-medulloblastoma	CENTRAL_NERVOUS_SYSTEM
NCIH526_LUNG	913	285.7	small_cell_lung_carcinoma	carcinoma	LUNG
CHLA32_BONE	901.6	203.8	BONE		BONE
COLO684_ENDOMETRIUM	900.5	276	adenocarcinoma	carcinoma	ENDOMETRIUM
NB1_AUTONOMIC_GANGLIA	899.6	467.7	neuroblastoma	neuroblastoma	AUTONOMIC_GANGLIA
SKES1_BONE	867.2	238.4	Ewings_sarcoma-peripheral_primitive_neuroectodermal_tumour	Ewings_sarcoma-peripheral_primitive_neuroectodermal_tumour	BONE
D341MED_CENTRAL_NERVOUS_SYSTEM	865.1	223.5	primitive_neuroectodermal_tumour-medulloblastoma	primitive_neuroectodermal_tumour-medulloblastoma	CENTRAL_NERVOUS_SYSTEM
SKNFI_AUTONOMIC_GANGLIA	863.1	398.8	neuroblastoma	neuroblastoma	AUTONOMIC_GANGLIA
SKNEP1_BONE	860.3	274.1	BONE		BONE
RDES_BONE	857.4	229.7	Ewings_sarcoma-peripheral_primitive_neuroectodermal_tumour	Ewings_sarcoma-peripheral_primitive_neuroectodermal_tumour	BONE
COGN278_AUTONOMIC_GANGLIA	842.2	364.1	neuroblastoma		AUTONOMIC_GANGLIA
D458_CENTRAL_NERVOUS_SYSTEM	840.3	124.6	primitive_neuroectodermal_tumour-medulloblastoma		CENTRAL_NERVOUS_SYSTEM
NCIH209_LUNG	819.8	192.9	small_cell_lung_carcinoma	carcinoma	LUNG
JR_SOFT_TISSUE	812.8	1803	SOFT_TISSUE		SOFT_TISSUE
NCIH82_LUNG	811.1	136.7	small_cell_lung_carcinoma	carcinoma	LUNG
NCIH1341_LUNG	808.5	438.9	small_cell_lung_carcinoma	carcinoma	LUNG
NCIH446_LUNG	808.2	171.5	small_cell_lung_carcinoma	carcinoma	LUNG
CORL47_LUNG	806	306.1	small_cell_lung_carcinoma	carcinoma	LUNG
EWS502_BONE	787.1	224.7	Ewings_sarcoma-peripheral_primitive_neuroectodermal_tumour	Ewings_sarcoma-peripheral_primitive_neuroectodermal_tumour	BONE
COGAR359_SOFT_TISSUE	781	227.4	SOFT_TISSUE		SOFT_TISSUE
RH28_SOFT_TISSUE	766.8	245.3	SOFT_TISSUE		SOFT_TISSUE
CHLA99_BONE	759.9	202.3	BONE		BONE
NCIH510_LUNG	756	362.8	small_cell_lung_carcinoma	carcinoma	LUNG
ECC10_STOMACH	745.3	518.9	small_cell_adenocarcinoma	carcinoma	STOMACH
NCIH69_LUNG	737.3	634.2	small_cell_lung_carcinoma	carcinoma	LUNG
CORL311_LUNG	731.7	187.7	small_cell_lung_carcinoma	carcinoma	LUNG
NCIH1836_LUNG	726	210.6	small_cell_lung_carcinoma	carcinoma	LUNG
CHLA9_BONE	719.3	371.3	BONE		BONE
COGE352_BONE	716.9	281.9	BONE		BONE
TC71_BONE	713.8	292.2	Ewings_sarcoma-peripheral_primitive_neuroectodermal_tumour	Ewings_sarcoma-peripheral_primitive_neuroectodermal_tumour	BONE
DMS273_LUNG	711.1	306	small_cell_lung_carcinoma	carcinoma	LUNG
NCIH660_PROSTATE	708.9	782.4	small_cell_lung_carcinoma	carcinoma	PROSTATE
NCIH211_LUNG	701.9	241.9	small_cell_lung_carcinoma	carcinoma	LUNG
NCIH2081_LUNG	689.3	275.9	small_cell_lung_carcinoma	carcinoma	LUNG
CORL88_LUNG	678.2	313.2	small_cell_lung_carcinoma	carcinoma	LUNG
YAMATO_SOFT_TISSUE	670.2	514.6	SOFT_TISSUE		SOFT_TISSUE
DMS153_LUNG	667.4	634.5	small_cell_lung_carcinoma	carcinoma	LUNG
NCIH1048_LUNG	665.6	339	small_cell_lung_carcinoma	carcinoma	LUNG
SKNMC_BONE	664	192.7	Ewings_sarcoma-peripheral_primitive_neuroectodermal_tumour	Ewings_sarcoma-peripheral_primitive_neuroectodermal_tumour	BONE
NCIH889_LUNG	663.5	133.2	small_cell_lung_carcinoma	carcinoma	LUNG
TC138_BONE	657.2	276	BONE		BONE
RHJT_SOFT_TISSUE	656.4	720.8	SOFT_TISSUE		SOFT_TISSUE
RMS13_SOFT_TISSUE	648.9	561.8	SOFT_TISSUE		SOFT_TISSUE
CADOES1_BONE	639.5	384.8	Ewings_sarcoma-peripheral_primitive_neuroectodermal_tumour	Ewings_sarcoma-peripheral_primitive_neuroectodermal_tumour	BONE
NCIH810_LUNG	638.7	740	large_cell_lung_carcinoma	carcinoma	LUNG
NCIH1385_LUNG	625.7	2933	squamous_cell_carcinoma	carcinoma	LUNG
TOV112D_OVARY	622.9	301.1	endometrioid_carcinoma	carcinoma	OVARY
TC205_BONE	621.7	241.4	BONE		BONE
NCIH522_LUNG	607	634.4	adenocarcinoma	carcinoma	LUNG
NCIH2066_LUNG	606.1	862.4	small_cell_lung_carcinoma	carcinoma	LUNG
SCS214_SOFT_TISSUE	605.7	739.6	SOFT_TISSUE		SOFT_TISSUE
HCC1187_BREAST	603.7	1227	ductal_carcinoma	carcinoma	BREAST
SMSCTR_SOFT_TISSUE	595.8	1367	SOFT_TISSUE		SOFT_TISSUE
TC106_BONE	594	170.7	BONE		BONE
SKPNDW_BONE	589.1	321.2	BONE		BONE
RH41_SOFT_TISSUE	579.6	574.8	SOFT_TISSUE	rhabdomyosarcoma	SOFT_TISSUE
CHLA218_BONE	576.6	268.2	BONE		BONE
MDAMB134VI_BREAST	573.5	510.3	ductal_carcinoma	carcinoma	BREAST
A673_BONE	565	443	Ewings_sarcoma-peripheral_primitive_neuroectodermal_tumour	Ewings_sarcoma-peripheral_primitive_neuroectodermal_tumour	BONE
DMS114_LUNG	561.5	321.8	small_cell_lung_carcinoma	carcinoma	LUNG
STM9101_SOFT_TISSUE	558.8	483.9	SOFT_TISSUE		SOFT_TISSUE
SYO1_SOFT_TISSUE	557.1	589.3	SOFT_TISSUE		SOFT_TISSUE
PEDS005TPFAD_KIDNEY	556.3	359.4	KIDNEY		KIDNEY
MHHES1_BONE	554.9	447.7	Ewings_sarcoma-peripheral_primitive_neuroectodermal_tumour	Ewings_sarcoma-peripheral_primitive_neuroectodermal_tumour	BONE
TTC549_SOFT_TISSUE	553.8	939.4	SOFT_TISSUE		SOFT_TISSUE
RC2_SOFT_TISSUE	551.1	505	SOFT_TISSUE		SOFT_TISSUE
A2780_OVARY	550	318.9	adenocarcinoma	carcinoma	OVARY
NCIH1581_LUNG	549.4	311.3	large_cell_lung_carcinoma	carcinoma	LUNG
NCIH716_LARGE_INTESTINE	549.2	1785	adenocarcinoma	carcinoma	LARGE_INTESTINE
NCIH2077_LUNG	537.5	343.2	adenocarcinoma	carcinoma	LUNG
MDAMB157_BREAST	532.6	1830	ductal_carcinoma	carcinoma	BREAST
EW8_BONE	532.5	464.7	NS	Ewings_sarcoma-peripheral_primitive_neuroectodermal_tumour	BONE
ECC12_STOMACH	532.2	487.2	small_cell_adenocarcinoma	carcinoma	STOMACH
JHUEM2_ENDOMETRIUM	521.5	1629	adenocarcinoma	carcinoma	ENDOMETRIUM
BT16_SOFT_TISSUE	515.4	3400			SOFT_TISSUE
RD_SOFT_TISSUE	511.8	1060	embryonal	rhabdomyosarcoma	SOFT_TISSUE
COLO668_LUNG	511.7	522.6	small_cell_lung_carcinoma	carcinoma	LUNG
NCIH2196_LUNG	511.6	388.2	small_cell_lung_carcinoma	carcinoma	LUNG
SHP77_LUNG	509.4	744.6	small_cell_lung_carcinoma	carcinoma	LUNG
SKNSH_AUTONOMIC_GANGLIA	509.3	1036	NS	neuroblastoma	AUTONOMIC_GANGLIA
CORL95_LUNG	507.4	685.8	small_cell_lung_carcinoma	carcinoma	LUNG
AN3CA_ENDOMETRIUM	503.6	858.8	adenocarcinoma	carcinoma	ENDOMETRIUM
G401_SOFT_TISSUE	502.9	497.9	NS	rhabdoid_tumour	SOFT_TISSUE
CAL51_BREAST	501.6	1006	NS	carcinoma	BREAST
SKNAS_AUTONOMIC_GANGLIA	500.7	1366	NS	neuroblastoma	AUTONOMIC_GANGLIA
D425_CENTRAL_NERVOUS_SYSTEM	496.4	312.2			CENTRAL_NERVOUS_SYSTEM
RH30_SOFT_TISSUE	491.6	977.9	alveolar	rhabdomyosarcoma	SOFT_TISSUE
TTC709_SOFT_TISSUE	486.6	349.1			SOFT_TISSUE
UPCISCC152_UPPER_AERODIGESTIVE_TRACT	485.3	3975			UPPER_AERODIGESTIVE_TRACT
TTC642_SOFT_TISSUE	479.9	2484			SOFT_TISSUE
NCIH2029_LUNG	478.7	310.7	small_cell_lung_carcinoma	carcinoma	LUNG
ZR7530_BREAST	477.6	3110	ductal_carcinoma	carcinoma	BREAST
CHP212_AUTONOMIC_GANGLIA	477.4	1734	NS	neuroblastoma	AUTONOMIC_GANGLIA
CAL148_BREAST	477.1	566.8	ductal_carcinoma	carcinoma	BREAST
BT12_SOFT_TISSUE	474	2902			SOFT_TISSUE
OVK18_OVARY	473.3	554.2	endometrioid_carcinoma	carcinoma	OVARY
PEDS015T_SOFT_TISSUE	473	704			SOFT_TISSUE
GI1_CENTRAL_NERVOUS_SYSTEM	467.2	1191	gliosarcoma	glioma	CENTRAL_NERVOUS_SYSTEM
CME1_SOFT_TISSUE	466	939.3			SOFT_TISSUE
NCIH841_LUNG	463.7	628.9	small_cell_lung_carcinoma	carcinoma	LUNG
TT_THYROID	456.3	836.8	medullary_carcinoma	carcinoma	THYROID
HMCB_SKIN	453.8	1632	NS	malignant_melanoma	SKIN
KPNSI9S_AUTONOMIC_GANGLIA	444.7	703	NS	neuroblastoma	AUTONOMIC_GANGLIA
GP2D_LARGE_INTESTINE	444.2	2127	adenocarcinoma	carcinoma	LARGE_INTESTINE
QGP1_PANCREAS	440.1	1514	NS	carcinoma	PANCREAS
NCIH520_LUNG	433.7	761	squamous_cell_carcinoma	carcinoma	LUNG
G402_SOFT_TISSUE	432.9	1902	NS	rhabdoid_tumour	SOFT_TISSUE
SCCOHT1_OVARY	431.7	509.2			OVARY
LK2_LUNG	431.4	633.3	squamous_cell_carcinoma	carcinoma	LUNG
SNU398_LIVER	428.2	285.3	hepatocellular_carcinoma	carcinoma	LIVER
HUTU80_SMALL_INTESTINE	421.8	400.4	adenocarcinoma	carcinoma	SMALL_INTESTINE
COLO320_LARGE_INTESTINE	419.9	280.9	adenocarcinoma	carcinoma	LARGE_INTESTINE
MFE280_ENDOMETRIUM	419.3	428.6	adenocarcinoma	carcinoma	ENDOMETRIUM
HCC1500_BREAST	419	1345	ductal_carcinoma	carcinoma	BREAST
SBC5_LUNG	419	484.5	small_cell_lung_carcinoma	carcinoma	LUNG
DU4475_BREAST	414.9	1918	ductal_carcinoma	carcinoma	BREAST
TE441T_SOFT_TISSUE	414	808.1	NS	rhabdomyosarcoma	SOFT_TISSUE
KP4_PANCREAS	412.6	1108	ductal_carcinoma	carcinoma	PANCREAS
G292CLONEA141B1_BONE	411.4	1240	NS	osteosarcoma	BONE
CW9019_SOFT_TISSUE	409.6	2041			SOFT_TISSUE
SAOS2_BONE	409.6	1405	NS	osteosarcoma	BONE
KPMRTRY_SOFT_TISSUE	409.4	996.1			SOFT_TISSUE
HGC27_STOMACH	407.6	523.6	undifferentiated_adenocarcinoma	carcinoma	STOMACH
HCC1599_BREAST	401.1	1101	ductal_carcinoma	carcinoma	BREAST
CHLA266_SOFT_TISSUE	400.8	232.6			SOFT_TISSUE
HCC2429_LUNG	398.7	506.1	non_small_cell_lung_carcinoma	carcinoma	LUNG
U2OS_BONE	396.1	1084	NS	osteosarcoma	BONE
CHLA06ATRT_SOFT_TISSUE	391.9	7905			SOFT_TISSUE
CHLA57_BONE	390.5	3933			BONE
GSS_STOMACH	388.3	772.5	adenocarcinoma	carcinoma	STOMACH
MFE296_ENDOMETRIUM	385.4	1029	adenocarcinoma	carcinoma	ENDOMETRIUM
NCIH1703_LUNG	384.7	1168	adenocarcinoma	carcinoma	LUNG
TM87_SOFT_TISSUE	381.9	2012			SOFT_TISSUE
DMS53_LUNG	381.8	564.7	small_cell_lung_carcinoma	carcinoma	LUNG
NCIH1693_LUNG	377	1053	adenocarcinoma	carcinoma	LUNG
TTC1240_SOFT_TISSUE	374.7	1057			SOFT_TISSUE
TE617T_SOFT_TISSUE	372.6	439.1	NS	rhabdomyosarcoma	SOFT_TISSUE
COV434_OVARY	372.3	578.4	granulosa_cell_tumour	sex_cord-stromal_tumour	OVARY
127399_SOFT_TISSUE	371.8	2573			SOFT_TISSUE
CCK81_LARGE_INTESTINE	371.5	1273	adenocarcinoma	carcinoma	LARGE_INTESTINE
YKG1_CENTRAL_NERVOUS_SYSTEM	369.8	1486	astrocytoma_Grade_IV	glioma	CENTRAL_NERVOUS_SYSTEM
EN_ENDOMETRIUM	367.6	1060	NS	carcinoma	ENDOMETRIUM
NCIH2291_LUNG	364.3	6344	adenocarcinoma	carcinoma	LUNG
HCC1833_LUNG	363.8	934.2	adenocarcinoma	carcinoma	LUNG
BIN67_OVARY	363.8	472.5			OVARY
SNU685_ENDOMETRIUM	363.6	1597	carcinosarcoma-malignant_mesodermal_mixed_tumour	carcinoma	ENDOMETRIUM
LN319_CENTRAL_NERVOUS_SYSTEM	362.4	1270	astrocytoma_Grade_III	glioma	CENTRAL_NERVOUS_SYSTEM
OVCAR8_OVARY	361.5	1179	NS	carcinoma	OVARY
LN443_CENTRAL_NERVOUS_SYSTEM	361.3	1955	astrocytoma_Grade_IV	glioma	CENTRAL_NERVOUS_SYSTEM
SNU407_LARGE_INTESTINE	361.1	2618	NS	carcinoma	LARGE_INTESTINE
SKCO1_LARGE_INTESTINE	359.9	5590	adenocarcinoma	carcinoma	LARGE_INTESTINE
BT483_BREAST	359.1	1870	ductal_carcinoma	carcinoma	BREAST
GB1_CENTRAL_NERVOUS_SYSTEM	358.9	2032	astrocytoma_Grade_IV	glioma	CENTRAL_NERVOUS_SYSTEM
KPL1_BREAST	355.7	2211	ductal_carcinoma	carcinoma	BREAST
NCIH661_LUNG	354.9	804.2	large_cell_lung_carcinoma	carcinoma	LUNG
SKUT1_SOFT_TISSUE	354.1	1919	NS	leiomyosarcoma	SOFT_TISSUE
HEC6_ENDOMETRIUM	353.5	1281	adenocarcinoma	carcinoma	ENDOMETRIUM
NCIH2004RT_SOFT_TISSUE	350.7	1071			SOFT_TISSUE
KYM1_SOFT_TISSUE	345.2	345.9	NS	rhabdomyosarcoma	SOFT_TISSUE
LNZ308_CENTRAL_NERVOUS_SYSTEM	344.4	5969	astrocytoma_Grade_IV	glioma	CENTRAL_NERVOUS_SYSTEM
EFM19_BREAST	344.1	1351	ductal_carcinoma	carcinoma	BREAST
F5_CENTRAL_NERVOUS_SYSTEM	342.9	2340	NS	meningioma	CENTRAL_NERVOUS_SYSTEM
SW620_LARGE_INTESTINE	342.6	1616	adenocarcinoma	carcinoma	LARGE_INTESTINE
JHH7_LIVER	341.9	812.6	hepatocellular_carcinoma	carcinoma	LIVER
SJSA1_BONE	339	1470	NS	osteosarcoma	BONE
HCC2450_LUNG	337.9	1458	squamous_cell_carcinoma	carcinoma	LUNG
MCF7_BREAST	336.1	1901	NS	carcinoma	BREAST
ONCODG1_OVARY	334.7	937.7	adenocarcinoma	carcinoma	OVARY
SNGM_ENDOMETRIUM	333.7	2434	adenocarcinoma	carcinoma	ENDOMETRIUM
BT549_BREAST	333.1	1900	ductal_carcinoma	carcinoma	BREAST
TOV21G_OVARY	333	3440	clear_cell_carcinoma	carcinoma	OVARY
143B_BONE	333	1744	NS	osteosarcoma	BONE
HEP3B217_LIVER	332.9	533.8	hepatocellular_carcinoma	carcinoma	LIVER
JMSU1_URINARY_TRACT	332.4	1677	NS	carcinoma	URINARY_TRACT
DMS454_LUNG	332.1	657.5	small_cell_lung_carcinoma	carcinoma	LUNG
NCIH838_LUNG	331	2535	adenocarcinoma	carcinoma	LUNG
SNU626_CENTRAL_NERVOUS_SYSTEM	329.7	1126	astrocytoma_Grade_IV	glioma	CENTRAL_NERVOUS_SYSTEM
SNU449_LIVER	329.1	2910	hepatocellular_carcinoma	carcinoma	LIVER
8MGBA_CENTRAL_NERVOUS_SYSTEM	328.7	1473	astrocytoma_Grade_IV	glioma	CENTRAL_NERVOUS_SYSTEM
BT474_BREAST	328.2	1292	ductal_carcinoma	carcinoma	BREAST
VCAP_PROSTATE	328.1	503.8	adenocarcinoma	carcinoma	PROSTATE
NCIH1299_LUNG	327.7	663.8	large_cell_lung_carcinoma	carcinoma	LUNG
LU99_LUNG	327.6	1053	large_cell_lung_carcinoma	carcinoma	LUNG
CAL62_THYROID	325.7	1110	anaplastic_carcinoma	carcinoma	THYROID
MON_SOFT_TISSUE	323.6	1242			SOFT_TISSUE
ZR751_BREAST	323.1	1895	ductal_carcinoma	carcinoma	BREAST
FTC238_THYROID	321.4	1716	follicular_carcinoma	carcinoma	THYROID
NCIH1819_LUNG	320.2	2212	adenocarcinoma	carcinoma	LUNG
CAL78_BONE	318.8	1845	dedifferentiated	chondrosarcoma	BONE
5637_URINARY_TRACT	318.4	2706	NS	carcinoma	URINARY_TRACT
COLO699_LUNG	318.3	1499	adenocarcinoma	carcinoma	LUNG
DAOY_CENTRAL_NERVOUS_SYSTEM	317.2	989.5	NS	primitive_neuroectodermal_tumour-medulloblastoma	CENTRAL_NERVOUS_SYSTEM
NCIH727_LUNG	317	3341	carcinoid	carcinoid-endocrine_tumour	LUNG
22RV1_PROSTATE	315	552.9	NS	carcinoma	PROSTATE
RH18_SOFT_TISSUE	314.3	1170	alveolar	rhabdomyosarcoma	SOFT_TISSUE
TIG3TD_FIBROBLAST	313.9	2720			FIBROBLAST
HEKTE_KIDNEY	313.7	1559	immortalized_epithelial	other	KIDNEY
UBLC1_URINARY_TRACT	311.2	1482	transitional_cell_carcinoma	carcinoma	URINARY_TRACT
EFO27_OVARY	309.7	1770	mucinous_carcinoma	carcinoma	OVARY
HCC2157_BREAST	309.5	1256	ductal_carcinoma	carcinoma	BREAST
NCIH1734_LUNG	308.6	2388	adenocarcinoma	carcinoma	LUNG
JHH4_LIVER	307.7	1899	hepatocellular_carcinoma	carcinoma	LIVER
CAMA1_BREAST	307.4	2384	NS	carcinoma	BREAST
HMC18_BREAST	307.1	2750	NS	carcinoma	BREAST
TE8_OESOPHAGUS	305.3	1614	squamous_cell_carcinoma	carcinoma	OESOPHAGUS
JHH2_LIVER	304.5	2659	hepatocellular_carcinoma	carcinoma	LIVER
LN215_CENTRAL_NERVOUS_SYSTEM	304.3	2410	astrocytoma_Grade_IV	glioma	CENTRAL_NERVOUS_SYSTEM
MIAPACA2_PANCREAS	304	4205	ductal_carcinoma	carcinoma	PANCREAS
NIHOVCAR3_OVARY	303.8	1457	NS	carcinoma	OVARY
SNU886_LIVER	303.5	2211	hepatocellular_carcinoma	carcinoma	LIVER
DLD1_LARGE_INTESTINE	303	2939	adenocarcinoma	carcinoma	LARGE_INTESTINE
OAW28_OVARY	303	1325	NS	carcinoma	OVARY
SNU182_LIVER	303	716.3	hepatocellular_carcinoma	carcinoma	LIVER
MPP89_PLEURA	302.8	3151	NS	mesothelioma	PLEURA
A204_SOFT_TISSUE	302.6	1475	NS	rhabdoid_tumour	SOFT_TISSUE
CALU6_LUNG	302.2	1751	undifferentiated_carcinoma	carcinoma	LUNG
IGROV1_OVARY	300.2	1130	adenocarcinoma	carcinoma	OVARY
NCIH854_LUNG	300.1	9389	adenocarcinoma	carcinoma	LUNG
SNU16_STOMACH	299.6	3092	undifferentiated_adenocarcinoma	carcinoma	STOMACH
SLR20_KIDNEY	299.1	1421	renal_cell_carcinoma	carcinoma	KIDNEY
SW1573_LUNG	298.7	842	squamous_cell_carcinoma	carcinoma	LUNG
LC1F_LUNG	298.5	2188	squamous_cell_carcinoma	carcinoma	LUNG
OC314_OVARY	297.7	1503	serous_carcinoma	carcinoma	OVARY
HT55_LARGE_INTESTINE	297.6	3774	adenocarcinoma	carcinoma	LARGE_INTESTINE
MESSA_SOFT_TISSUE	297.5	1493	NS	sarcoma	SOFT_TISSUE
OCUM1_STOMACH	297	7576	diffuse_adenocarcinoma	carcinoma	STOMACH
COV318_OVARY	297	1047	NS	carcinoma	OVARY
HUH7_LIVER	295.6	672.4	hepatocellular_carcinoma	carcinoma	LIVER
42MGBA_CENTRAL_NERVOUS_SYSTEM	295.1	1764	astrocytoma_Grade_IV	glioma	CENTRAL_NERVOUS_SYSTEM
LOVO_LARGE_INTESTINE	294.6	2025	adenocarcinoma	carcinoma	LARGE_INTESTINE
HCC38_BREAST	294.5	1481	ductal_carcinoma	carcinoma	BREAST
LS1034_LARGE_INTESTINE	294.4	3331	adenocarcinoma	carcinoma	LARGE_INTESTINE
639V_URINARY_TRACT	294.4	592.9	transitional_cell_carcinoma	carcinoma	URINARY_TRACT
SNUC4_LARGE_INTESTINE	294	2300	adenocarcinoma	carcinoma	LARGE_INTESTINE
NCIH1792_LUNG	293.7	3005	adenocarcinoma	carcinoma	LUNG
GCIY_STOMACH	293.4	474.9	adenocarcinoma	carcinoma	STOMACH
SIHA_CERVIX	293.2	3379			CERVIX
HS729_SOFT_TISSUE	292.5	3311	NS	rhabdomyosarcoma	SOFT_TISSUE
NCIH2286_LUNG	291.6	1696	small_cell_lung_carcinoma	carcinoma	LUNG
RKO_LARGE_INTESTINE	291.1	1778	adenocarcinoma	carcinoma	LARGE_INTESTINE
A375_SKIN	291	2760	NS	malignant_melanoma	SKIN
SNU175_LARGE_INTESTINE	290.7	1543	NS	carcinoma	LARGE_INTESTINE
FUOV1_OVARY	290.4	570.3	serous_carcinoma	carcinoma	OVARY
R262_CENTRAL_NERVOUS_SYSTEM	289.5	1723			CENTRAL_NERVOUS_SYSTEM
NCIH1339_LUNG	288.9	1387	small_cell_lung_carcinoma	carcinoma	LUNG
HCC1569_BREAST	288	997.2	metaplastic_carcinoma	carcinoma	BREAST
HELA_CERVIX	286.9	2712			CERVIX
NCIH1915_LUNG	286.8	3190	large_cell_lung_carcinoma	carcinoma	LUNG
HCT15_LARGE_INTESTINE	286.8	1730	adenocarcinoma	carcinoma	LARGE_INTESTINE
ACCMESO1_PLEURA	285.9	6604	NS	mesothelioma	PLEURA
HOS_BONE	285.8	1434	NS	osteosarcoma	BONE
HCC1428_BREAST	284.9	1850	NS	carcinoma	BREAST
NCIH28_PLEURA	284.6	4447	NS	mesothelioma	PLEURA
GMS10_CENTRAL_NERVOUS_SYSTEM	284.6	2306	astrocytoma_Grade_IV	glioma	CENTRAL_NERVOUS_SYSTEM
UW228_CENTRAL_NERVOUS_SYSTEM	284.4	2419			CENTRAL_NERVOUS_SYSTEM
NCIH23_LUNG	284.1	2211	adenocarcinoma	carcinoma	LUNG
IALM_LUNG	284	2078	large_cell_lung_carcinoma	carcinoma	LUNG
A172_CENTRAL_NERVOUS_SYSTEM	283.4	3236	astrocytoma_Grade_IV	glioma	CENTRAL_NERVOUS_SYSTEM
NCIH2172_LUNG	283.4	2564	non_small_cell_lung_carcinoma	carcinoma	LUNG
FU97_STOMACH	283.4	1181	diffuse_adenocarcinoma	carcinoma	STOMACH
RMGI_OVARY	282.8	2089	clear_cell_carcinoma	carcinoma	OVARY
HUCCT1_BILIARY_TRACT	282.2	4498	NS	carcinoma	BILIARY_TRACT
NCIH2052_PLEURA	281.9	1744	NS	mesothelioma	PLEURA
A704_KIDNEY	281.5	1296	renal_cell_carcinoma	carcinoma	KIDNEY
LI7_LIVER	280.7	2252	hepatocellular_carcinoma	carcinoma	LIVER
LN382_CENTRAL_NERVOUS_SYSTEM	280.4	3038	astrocytoma_Grade_IV	glioma	CENTRAL_NERVOUS_SYSTEM
LS513_LARGE_INTESTINE	280.2	5737	adenocarcinoma	carcinoma	LARGE_INTESTINE
MKN1_STOMACH	280.2	2353	mixed_adenosquamous_carcinoma	carcinoma	STOMACH
HS229T_FIBROBLAST	278.7	2952			FIBROBLAST
KALS1_CENTRAL_NERVOUS_SYSTEM	278.1	1739	NS	glioma	CENTRAL_NERVOUS_SYSTEM
NCIH2009_LUNG	278	4296	adenocarcinoma	carcinoma	LUNG
LS180_LARGE_INTESTINE	277.5	2911	adenocarcinoma	carcinoma	LARGE_INTESTINE
HEC59_ENDOMETRIUM	277.5	1049	adenocarcinoma	carcinoma	ENDOMETRIUM
SNU520_STOMACH	277.3	3133	NS	carcinoma	STOMACH
SNU761_LIVER	276.9	2952	hepatocellular_carcinoma	carcinoma	LIVER
A427_LUNG	276.5	2202	adenocarcinoma	carcinoma	LUNG
UMUC3_URINARY_TRACT	276.4	659.6	transitional_cell_carcinoma	carcinoma	URINARY_TRACT
SW982_SOFT_TISSUE	276	3564			SOFT_TISSUE
NCIH1755_LUNG	275.9	2457	adenocarcinoma	carcinoma	LUNG
JHH5_LIVER	275.2	2024	hepatocellular_carcinoma	carcinoma	LIVER
JHOC5_OVARY	274.9	2107	clear_cell_carcinoma	carcinoma	OVARY
MDAMB468_BREAST	274.8	2473	NS	carcinoma	BREAST
YAPC_PANCREAS	274.7	4842	NS	carcinoma	PANCREAS
HOP62_LUNG	274.4	1788	adenocarcinoma	carcinoma	LUNG
ML1_THYROID	274.2	1601	follicular_carcinoma	carcinoma	THYROID
ONS76_CENTRAL_NERVOUS_SYSTEM	274	1559	NS	primitive_neuroectodermal_tumour-medulloblastoma	CENTRAL_NERVOUS_SYSTEM
KNS42_CENTRAL_NERVOUS_SYSTEM	273.8	2488	NS	glioma	CENTRAL_NERVOUS_SYSTEM
BEN_LUNG	273.7	2055	non_small_cell_lung_carcinoma	carcinoma	LUNG
NCIH1781_LUNG	273.6	2836	bronchioloalveolar_adenocarcinoma	carcinoma	LUNG
KD_SOFT_TISSUE	272.6	843.7			SOFT_TISSUE
TCCSUP_URINARY_TRACT	272.2	3717	transitional_cell_carcinoma	carcinoma	URINARY_TRACT
ISHIKAWAHERAKLIO02ER_ENDOMETRIUM	272	1159	adenocarcinoma	carcinoma	ENDOMETRIUM
HCT116_LARGE_INTESTINE	271.9	1258	NS	carcinoma	LARGE_INTESTINE
SW403_LARGE_INTESTINE	271.8	2686	adenocarcinoma	carcinoma	LARGE_INTESTINE
HS944T_SKIN	271.8	2481	NS	malignant_melanoma	SKIN
SW1271_LUNG	271.7	1313	small_cell_lung_carcinoma	carcinoma	LUNG
SKMEL1_SKIN	271.6	1439	NS	malignant_melanoma	SKIN
KURAMOCHI_OVARY	271.2	1650	undifferentiated_carcinoma	carcinoma	OVARY
NCIH196_LUNG	271.1	1970	small_cell_lung_carcinoma	carcinoma	LUNG
SNU1040_LARGE_INTESTINE	270.8	2439	NS	carcinoma	LARGE_INTESTINE
IOMMLEE_CENTRAL_NERVOUS_SYSTEM	270.5	1573	NS	meningioma	CENTRAL_NERVOUS_SYSTEM
YH13_CENTRAL_NERVOUS_SYSTEM	270.2	2261	astrocytoma_Grade_IV	glioma	CENTRAL_NERVOUS_SYSTEM
CAS1_CENTRAL_NERVOUS_SYSTEM	270.2	1186	astrocytoma_Grade_IV	glioma	CENTRAL_NERVOUS_SYSTEM
HCC515_LUNG	268.9	3633	adenocarcinoma	carcinoma	LUNG
SNU119_OVARY	268.8	2014	adenocarcinoma	carcinoma	OVARY
RERFGC1B_STOMACH	268.5	2484	NS	carcinoma	STOMACH
HEPG2_LIVER	268.2	671.9	hepatocellular_carcinoma	carcinoma	LIVER
JHUEM3_ENDOMETRIUM	268.1	2911	adenocarcinoma	carcinoma	ENDOMETRIUM
OVSAHO_OVARY	268	1572	adenocarcinoma	carcinoma	OVARY
NCIH2030_LUNG	267.3	3270	adenocarcinoma	carcinoma	LUNG
HCC1359_LUNG	266.9	2473	large_cell_lung_carcinoma	carcinoma	LUNG
LS411N_LARGE_INTESTINE	266.1	1853	adenocarcinoma	carcinoma	LARGE_INTESTINE
EFO21_OVARY	265.8	1281	serous_carcinoma	carcinoma	OVARY
COLO679_SKIN	265.6	3136	NS	malignant_melanoma	SKIN
NCIH2882_LUNG	265.4	2144	squamous_cell_carcinoma	carcinoma	LUNG
PSN1_PANCREAS	265.2	3018	ductal_carcinoma	carcinoma	PANCREAS
TE6_OESOPHAGUS	265.2	1184	squamous_cell_carcinoma	carcinoma	OESOPHAGUS
LOXIMVI_SKIN	265.1	1123	NS	malignant_melanoma	SKIN
HS746T_STOMACH	264.5	2241	NS	carcinoma	STOMACH
HCC202_BREAST	263.8	1498	ductal_carcinoma	carcinoma	BREAST
KYSE410_OESOPHAGUS	263.4	1970	squamous_cell_carcinoma	carcinoma	OESOPHAGUS
TM31_CENTRAL_NERVOUS_SYSTEM	263.3	3290	astrocytoma	glioma	CENTRAL_NERVOUS_SYSTEM
59M_OVARY	263.1	2813	NS	carcinoma	OVARY
SUIT2_PANCREAS	262.3	4268	ductal_carcinoma	carcinoma	PANCREAS
TT2609C02_THYROID	261.4	2838	follicular_carcinoma	carcinoma	THYROID
H4_CENTRAL_NERVOUS_SYSTEM	261.4	2317	NS	glioma	CENTRAL_NERVOUS_SYSTEM
CAOV3_OVARY	260.7	3243	adenocarcinoma	carcinoma	OVARY
SNU668_STOMACH	260.6	3225	signet_ring_adenocarcinoma	carcinoma	STOMACH
KYSE270_OESOPHAGUS	260.2	1533	squamous_cell_carcinoma	carcinoma	OESOPHAGUS
HCC1438_LUNG	260	3208	large_cell_lung_carcinoma	carcinoma	LUNG
TYKNU_OVARY	259.9	3079	undifferentiated_carcinoma	carcinoma	OVARY
HS852T_SKIN	259.5	3355	NS	malignant_melanoma	SKIN
NCIH358_LUNG	259.5	3314	bronchioloalveolar_adenocarcinoma	carcinoma	LUNG
OVTOKO_OVARY	259.4	2746	clear_cell_carcinoma	carcinoma	OVARY
HEC1B_ENDOMETRIUM	259.2	1609	adenocarcinoma	carcinoma	ENDOMETRIUM
SNU1_STOMACH	259.1	2473	undifferentiated_adenocarcinoma	carcinoma	STOMACH
SNU503_LARGE_INTESTINE	259	1961	NS	carcinoma	LARGE_INTESTINE
SNU878_LIVER	258.9	2130	hepatocellular_carcinoma	carcinoma	LIVER
CAOV4_OVARY	258.8	1318	adenocarcinoma	carcinoma	OVARY
HEC1A_ENDOMETRIUM	258.7	2135	adenocarcinoma	carcinoma	ENDOMETRIUM
OAW42_OVARY	258.7	1868	NS	carcinoma	OVARY
KNS60_CENTRAL_NERVOUS_SYSTEM	257.4	1264	astrocytoma_Grade_IV	glioma	CENTRAL_NERVOUS_SYSTEM
MG63_BONE	257.1	1880	NS	osteosarcoma	BONE
HEC50B_ENDOMETRIUM	257.1	1272	adenocarcinoma	carcinoma	ENDOMETRIUM
HUH6_LIVER	256.8	923.4	hepatoblastoma	other	LIVER
SNU81_LARGE_INTESTINE	256.6	3237	NS	carcinoma	LARGE_INTESTINE
SW1990_PANCREAS	256.5	3337	ductal_carcinoma	carcinoma	PANCREAS
SNU475_LIVER	256.1	2956	hepatocellular_carcinoma	carcinoma	LIVER
LOUNH91_LUNG	255.3	2936	squamous_cell_carcinoma	carcinoma	LUNG
SW1710_URINARY_TRACT	255.1	2800	transitional_cell_carcinoma	carcinoma	URINARY_TRACT
MDST8_LARGE_INTESTINE	255.1	2373	adenocarcinoma	carcinoma	LARGE_INTESTINE
SW579_THYROID	254.9	2020	anaplastic_carcinoma	carcinoma	THYROID
YD8_UPPER_AERODIGESTIVE_TRACT	254.9	1981	squamous_cell_carcinoma	carcinoma	UPPER_AERODIGESTIVE_TRACT
NCIH1563_LUNG	254.6	3321	adenocarcinoma	carcinoma	LUNG
RERFLCAI_LUNG	254.3	2118	squamous_cell_carcinoma	carcinoma	LUNG
CH157MN_CENTRAL_NERVOUS_SYSTEM	254.3	1998	NS	meningioma	CENTRAL_NERVOUS_SYSTEM
NCIH2405_LUNG	253.9	3616	adenocarcinoma	carcinoma	LUNG
T98G_CENTRAL_NERVOUS_SYSTEM	253.9	3181	astrocytoma_Grade_IV	glioma	CENTRAL_NERVOUS_SYSTEM
KNS81_CENTRAL_NERVOUS_SYSTEM	253.9	1168	astrocytoma_Grade_IV	glioma	CENTRAL_NERVOUS_SYSTEM
PLCPRF5_LIVER	253.7	1111	hepatocellular_carcinoma	carcinoma	LIVER
HCC2218_BREAST	253.6	1286	ductal_carcinoma	carcinoma	BREAST
WM2664_SKIN	253.5	1900	NS	malignant_melanoma	SKIN
RPMI7951_SKIN	253.2	3901	NS	malignant_melanoma	SKIN
JHUEM1_ENDOMETRIUM	252.9	2453	adenocarcinoma	carcinoma	ENDOMETRIUM
HT29_LARGE_INTESTINE	252.6	3463	adenocarcinoma	carcinoma	LARGE_INTESTINE
OELE_OVARY	252.6	1661	immortalized_epithelial	other	OVARY
COLO783_SKIN	252.5	1519	NS	malignant_melanoma	SKIN
KS1_CENTRAL_NERVOUS_SYSTEM	252.5	1303	astrocytoma_Grade_IV	glioma	CENTRAL_NERVOUS_SYSTEM
IM95_STOMACH	252.3	3523	intestinal_adenocarcinoma	carcinoma	STOMACH
NCIH3122_LUNG	251.6	11390	adenocarcinoma	carcinoma	LUNG
ISTMES1_PLEURA	251.5	3683	NS	mesothelioma	PLEURA
OUMS23_LARGE_INTESTINE	251.1	1895	adenocarcinoma	carcinoma	LARGE_INTESTINE
PATU8988T_PANCREAS	251.1	1105	ductal_carcinoma	carcinoma	PANCREAS
SF268_CENTRAL_NERVOUS_SYSTEM	251	2241			CENTRAL_NERVOUS_SYSTEM
HCC461_LUNG	250.9	2901	adenocarcinoma	carcinoma	LUNG
MDAMB453_BREAST	250.7	1146	NS	carcinoma	BREAST
COV504_OVARY	250.5	3989	NS	carcinoma	OVARY
EKVX_LUNG	250.2	4323	adenocarcinoma	carcinoma	LUNG
SLR23_KIDNEY	249.6	2007	renal_cell_carcinoma	carcinoma	KIDNEY
NCIH1355_LUNG	249.4	5029	adenocarcinoma	carcinoma	LUNG
JHOM2B_OVARY	249.2	5835	adenocarcinoma	carcinoma	OVARY
SNU719_STOMACH	249.2	3424	NS	carcinoma	STOMACH
RT11284_URINARY_TRACT	249.2	3413	NS	carcinoma	URINARY_TRACT
LN235_CENTRAL_NERVOUS_SYSTEM	249	2556	astrocytoma_Grade_IV	glioma	CENTRAL_NERVOUS_SYSTEM
PANC1_PANCREAS	248.4	2903	ductal_carcinoma	carcinoma	PANCREAS
COLO678_LARGE_INTESTINE	247.6	2455	adenocarcinoma	carcinoma	LARGE_INTESTINE
NCIH1944_LUNG	247.4	3907	adenocarcinoma	carcinoma	LUNG
KE39_STOMACH	247.1	1715	NS	carcinoma	STOMACH
LN18_CENTRAL_NERVOUS_SYSTEM	247	1862	astrocytoma_Grade_IV	glioma	CENTRAL_NERVOUS_SYSTEM
SLR21_KIDNEY	246.8	2932	renal_cell_carcinoma	carcinoma	KIDNEY
SKMES1_LUNG	246.5	5171	squamous_cell_carcinoma	carcinoma	LUNG
CCFSTTG1_CENTRAL_NERVOUS_SYSTEM	246.2	1980	astrocytoma	glioma	CENTRAL_NERVOUS_SYSTEM
SW1417_LARGE_INTESTINE	245.9	3399	adenocarcinoma	carcinoma	LARGE_INTESTINE
RERFLCMS_LUNG	245.5	3819	adenocarcinoma	carcinoma	LUNG
T47D_BREAST	245.2	1848	ductal_carcinoma	carcinoma	BREAST
HS683_CENTRAL_NERVOUS_SYSTEM	244.9	2318	NS	glioma	CENTRAL_NERVOUS_SYSTEM
LN340_CENTRAL_NERVOUS_SYSTEM	244.8	2303	astrocytoma_Grade_IV	glioma	CENTRAL_NERVOUS_SYSTEM
SNU738_CENTRAL_NERVOUS_SYSTEM	244.7	3369	oligodendroglioma	glioma	CENTRAL_NERVOUS_SYSTEM
HCC2279_LUNG	244.5	1385	adenocarcinoma	carcinoma	LUNG
SW1088_CENTRAL_NERVOUS_SYSTEM	244.1	2184	NS	glioma	CENTRAL_NERVOUS_SYSTEM
HS695T_SKIN	243.9	3693	NS	malignant_melanoma	SKIN
SKOV3_OVARY	243.7	4255	adenocarcinoma	carcinoma	OVARY
A2058_SKIN	243.4	1990	NS	malignant_melanoma	SKIN
NCIH2887_LUNG	243	3796	squamous_cell_carcinoma	carcinoma	LUNG
SW1783_CENTRAL_NERVOUS_SYSTEM	242.8	2416	astrocytoma_Grade_III	glioma	CENTRAL_NERVOUS_SYSTEM
DANG_PANCREAS	242.7	2485	NS	carcinoma	PANCREAS
NCIH460_LUNG	242.5	3442	large_cell_lung_carcinoma	carcinoma	LUNG
G361_SKIN	242.5	1433	NS	malignant_melanoma	SKIN
COLO201_LARGE_INTESTINE	242.4	7203	adenocarcinoma	carcinoma	LARGE_INTESTINE
UACC812_BREAST	242.4	2317	ductal_carcinoma	carcinoma	BREAST
U118MG_CENTRAL_NERVOUS_SYSTEM	242.1	2465	astrocytoma	glioma	CENTRAL_NERVOUS_SYSTEM
SNU216_STOMACH	242	2547	NS	carcinoma	STOMACH
SW948_LARGE_INTESTINE	241.8	2005	adenocarcinoma	carcinoma	LARGE_INTESTINE
786O_KIDNEY	241.5	1736	clear_cell_renal_cell_carcinoma	carcinoma	KIDNEY
769P_KIDNEY	241.2	2764	clear_cell_renal_cell_carcinoma	carcinoma	KIDNEY
SNU423_LIVER	240.9	810.4	hepatocellular_carcinoma	carcinoma	LIVER
CALU1_LUNG	240.8	2476	squamous_cell_carcinoma	carcinoma	LUNG
MSTO211H_PLEURA	240.8	1301	NS	mesothelioma	PLEURA
SF126_CENTRAL_NERVOUS_SYSTEM	240.1	1488	astrocytoma	glioma	CENTRAL_NERVOUS_SYSTEM
KM12_LARGE_INTESTINE	240	7536	adenocarcinoma	carcinoma	LARGE_INTESTINE
MDAMB361_BREAST	239.8	2064	NS	carcinoma	BREAST
OV90_OVARY	239.3	1864	mixed_carcinoma	carcinoma	OVARY
MDAMB435S_SKIN	239.2	3605	NS	malignant_melanoma	SKIN
PC3_PROSTATE	238.8	3891	adenocarcinoma	carcinoma	PROSTATE
MORCPR_LUNG	238.8	2511	adenocarcinoma	carcinoma	LUNG
DU145_PROSTATE	238.4	2817	NS	carcinoma	PROSTATE
SNU1196_BILIARY_TRACT	238.1	4892	NS	carcinoma	BILIARY_TRACT
CAL54_KIDNEY	238.1	2502	renal_cell_carcinoma	carcinoma	KIDNEY
SNU46_UPPER_AERODIGESTIVE_TRACT	238	2056	squamous_cell_carcinoma	carcinoma	UPPER_AERODIGESTIVE_TRACT
HEC151_ENDOMETRIUM	237.8	880.5	adenocarcinoma	carcinoma	ENDOMETRIUM
LMSU_STOMACH	237.4	1652	adenocarcinoma	carcinoma	STOMACH
KMRC2_KIDNEY	237.4	1632	clear_cell_renal_cell_carcinoma	carcinoma	KIDNEY
U87MG_CENTRAL_NERVOUS_SYSTEM	237.2	4519	astrocytoma	glioma	CENTRAL_NERVOUS_SYSTEM
JHOS4_OVARY	237.2	2182	adenocarcinoma	carcinoma	OVARY
NCIH1573_LUNG	236.9	3461	adenocarcinoma	carcinoma	LUNG
LN229_CENTRAL_NERVOUS_SYSTEM	236.8	2889	astrocytoma_Grade_IV	glioma	CENTRAL_NERVOUS_SYSTEM
T24_URINARY_TRACT	236.7	1503	transitional_cell_carcinoma	carcinoma	URINARY_TRACT
HCC364_LUNG	236.3	3742	adenocarcinoma	carcinoma	LUNG
NCIH2342_LUNG	235.9	3534	adenocarcinoma	carcinoma	LUNG
JHH6_LIVER	235.4	2612	hepatocellular_carcinoma	carcinoma	LIVER
IPC298_SKIN	235.3	2786	NS	malignant_melanoma	SKIN
HCC2814_LUNG	235.3	2337	squamous_cell_carcinoma	carcinoma	LUNG
TE4_OESOPHAGUS	235.2	2949	squamous_cell_carcinoma	carcinoma	OESOPHAGUS
DV90_LUNG	234.9	2893	adenocarcinoma	carcinoma	LUNG
8505C_THYROID	234.7	1422	anaplastic_carcinoma	carcinoma	THYROID
SNU1079_BILIARY_TRACT	234.3	1738	NS	carcinoma	BILIARY_TRACT
C2BBE1_LARGE_INTESTINE	234.1	1596	adenocarcinoma	carcinoma	LARGE_INTESTINE
WM115_SKIN	233.8	3850	NS	malignant_melanoma	SKIN
HCC56_LARGE_INTESTINE	233.5	2709	adenocarcinoma	carcinoma	LARGE_INTESTINE
SW48_LARGE_INTESTINE	233.2	4983	adenocarcinoma	carcinoma	LARGE_INTESTINE
SW1463_LARGE_INTESTINE	233.2	2867	adenocarcinoma	carcinoma	LARGE_INTESTINE
GOS3_CENTRAL_NERVOUS_SYSTEM	233	2304	astrocytoma	glioma	CENTRAL_NERVOUS_SYSTEM
SF295_CENTRAL_NERVOUS_SYSTEM	232.9	2245	astrocytoma_Grade_IV	glioma	CENTRAL_NERVOUS_SYSTEM
FADU_UPPER_AERODIGESTIVE_TRACT	232.7	2206	squamous_cell_carcinoma	carcinoma	UPPER_AERODIGESTIVE_TRACT
CAKI1_KIDNEY	232.5	4423	clear_cell_renal_cell_carcinoma	carcinoma	KIDNEY
CAKI2_KIDNEY	232.4	3282	clear_cell_renal_cell_carcinoma	carcinoma	KIDNEY
HLF_LIVER	232.3	1416	hepatocellular_carcinoma	carcinoma	LIVER
LN428_CENTRAL_NERVOUS_SYSTEM	231.5	1818	astrocytoma_Grade_IV	glioma	CENTRAL_NERVOUS_SYSTEM
MFE319_ENDOMETRIUM	231.5	821.1	adenocarcinoma	carcinoma	ENDOMETRIUM
NCIH2170_LUNG	231	3836	squamous_cell_carcinoma	carcinoma	LUNG
SKMEL3_SKIN	230.9	1630	NS	malignant_melanoma	SKIN
SNU1105_CENTRAL_NERVOUS_SYSTEM	230.8	1967	astrocytoma_Grade_IV	glioma	CENTRAL_NERVOUS_SYSTEM
SKLMS1_SOFT_TISSUE	230.7	2258	NS	sarcoma	SOFT_TISSUE
OVISE_OVARY	230.1	1752	clear_cell_carcinoma	carcinoma	OVARY
COV362_OVARY	230	7500	NS	carcinoma	OVARY
8305C_THYROID	230	3245	anaplastic_carcinoma	carcinoma	THYROID
CACO2_LARGE_INTESTINE	230	2174			LARGE_INTESTINE
NCIH2023_LUNG	229.9	3012	adenocarcinoma	carcinoma	LUNG
SW780_URINARY_TRACT	229.8	3111	transitional_cell_carcinoma	carcinoma	URINARY_TRACT
CL40_LARGE_INTESTINE	229.7	5276	NS	carcinoma	LARGE_INTESTINE
HS870T_FIBROBLAST	229.6	3287			FIBROBLAST
GCT_SOFT_TISSUE	229.4	1239	NS	malignant_fibrous_histiocytoma-pleomorphic_sarcoma	SOFT_TISSUE
SNB75_CENTRAL_NERVOUS_SYSTEM	229.1	2773			CENTRAL_NERVOUS_SYSTEM
JHOS2_OVARY	229	3438	adenocarcinoma	carcinoma	OVARY
SW1353_BONE	229	1779	NS	chondrosarcoma	BONE
HS172T_FIBROBLAST	228.4	2975			FIBROBLAST
NCIH1568_LUNG	228.4	2835	adenocarcinoma	carcinoma	LUNG
HEYA8_OVARY	228.4	1345	NS	carcinoma	OVARY
NCIH508_LARGE_INTESTINE	227.9	3946	adenocarcinoma	carcinoma	LARGE_INTESTINE
BC3C_URINARY_TRACT	227.8	3399	transitional_cell_carcinoma	carcinoma	URINARY_TRACT
HUH28_BILIARY_TRACT	227.5	2078	NS	carcinoma	BILIARY_TRACT
HT1080_SOFT_TISSUE	227.5	1613	NS	fibrosarcoma	SOFT_TISSUE
KYSE140_OESOPHAGUS	227.4	1942	squamous_cell_carcinoma	carcinoma	OESOPHAGUS
KYSE150_OESOPHAGUS	227.4	1913	squamous_cell_carcinoma	carcinoma	OESOPHAGUS
253JBV_URINARY_TRACT	227.4	1663	transitional_cell_carcinoma	carcinoma	URINARY_TRACT
NCIH1975_LUNG	227.2	3083	adenocarcinoma	carcinoma	LUNG
NCIH647_LUNG	227.2	3046	mixed_adenosquamous_carcinoma	carcinoma	LUNG
TEN_ENDOMETRIUM	226.5	749.4	clear_cell_carcinoma	carcinoma	ENDOMETRIUM
SKMEL5_SKIN	226.1	2658	NS	malignant_melanoma	SKIN
IGR37_SKIN	226.1	1877	NS	malignant_melanoma	SKIN
NCIH1838_LUNG	225.8	2277	adenocarcinoma	carcinoma	LUNG
ESS1_ENDOMETRIUM	225.6	1009	carcinosarcoma-malignant_mesodermal_mixed_tumour	carcinoma	ENDOMETRIUM
KLE_ENDOMETRIUM	225.2	3305	adenocarcinoma	carcinoma	ENDOMETRIUM
HT115_LARGE_INTESTINE	225	2444	NS	carcinoma	LARGE_INTESTINE
KYSE450_OESOPHAGUS	225	1171	squamous_cell_carcinoma	carcinoma	OESOPHAGUS
UO31_KIDNEY	224.5	2086			KIDNEY
LN464_CENTRAL_NERVOUS_SYSTEM	224.4	2853	astrocytoma_Grade_IV	glioma	CENTRAL_NERVOUS_SYSTEM
NCIH1793_LUNG	224.2	4489	adenocarcinoma	carcinoma	LUNG
M059K_CENTRAL_NERVOUS_SYSTEM	224.2	1141	astrocytoma_Grade_IV	glioma	CENTRAL_NERVOUS_SYSTEM
SNUC5_LARGE_INTESTINE	224.1	2589	adenocarcinoma	carcinoma	LARGE_INTESTINE
SNU283_LARGE_INTESTINE	224	3075	NS	carcinoma	LARGE_INTESTINE
U178_CENTRAL_NERVOUS_SYSTEM	224	1613	astrocytoma_Grade_IV	glioma	CENTRAL_NERVOUS_SYSTEM
TUHR4TKB_KIDNEY	223.8	2209	NS	carcinoma	KIDNEY
HCC366_LUNG	223.8	2171	mixed_adenosquamous_carcinoma	carcinoma	LUNG
CAL120_BREAST	223.6	2246	NS	carcinoma	BREAST
MDAMB436_BREAST	223.4	3181	NS	carcinoma	BREAST
MDAPCA2B_PROSTATE	223.3	849.9	adenocarcinoma	carcinoma	PROSTATE
SNUC1_LARGE_INTESTINE	223.2	3437	adenocarcinoma	carcinoma	LARGE_INTESTINE
UACC62_SKIN	223.2	2714	NS	malignant_melanoma	SKIN
KG1C_CENTRAL_NERVOUS_SYSTEM	223.2	1445	astrocytoma_Grade_IV	glioma	CENTRAL_NERVOUS_SYSTEM
BCPAP_THYROID	223.1	1871	papillary_carcinoma	carcinoma	THYROID
NCIH2347_LUNG	222.8	6043	adenocarcinoma	carcinoma	LUNG
SNU1077_ENDOMETRIUM	222.7	966.5	carcinosarcoma-malignant_mesodermal_mixed_tumour	carcinoma	ENDOMETRIUM
MKN45_STOMACH	222.6	3606	diffuse_adenocarcinoma	carcinoma	STOMACH
KATOIII_STOMACH	222.5	3305	adenocarcinoma	carcinoma	STOMACH
KYSE70_OESOPHAGUS	222.3	3551	squamous_cell_carcinoma	carcinoma	OESOPHAGUS
UACC257_SKIN	222.3	1685	NS	malignant_melanoma	SKIN
HSC4_UPPER_AERODIGESTIVE_TRACT	222.2	2517	squamous_cell_carcinoma	carcinoma	UPPER_AERODIGESTIVE_TRACT
HS936T_SKIN	222	2911	NS	malignant_melanoma	SKIN
KYSE520_OESOPHAGUS	222	2146	squamous_cell_carcinoma	carcinoma	OESOPHAGUS
NCIH2228_LUNG	221.9	5595	adenocarcinoma	carcinoma	LUNG
HCC1143_BREAST	221.9	1371	ductal_carcinoma	carcinoma	BREAST
HCC2108_LUNG	221.6	4010	adenocarcinoma	carcinoma	LUNG
WM983B_SKIN	221.5	2196	NS	malignant_melanoma	SKIN
COLO741_SKIN	221.5	1240	NS	malignant_melanoma	SKIN
GSU_STOMACH	221.3	4103	adenocarcinoma	carcinoma	STOMACH
KU1919_URINARY_TRACT	221.2	1448	transitional_cell_carcinoma	carcinoma	URINARY_TRACT
SNU245_BILIARY_TRACT	221	3807	NS	carcinoma	BILIARY_TRACT
HEC108_ENDOMETRIUM	220.5	675.9	adenocarcinoma	carcinoma	ENDOMETRIUM
OVKATE_OVARY	220.3	4270	adenocarcinoma	carcinoma	OVARY
LU65_LUNG	220.3	3341	non_small_cell_lung_carcinoma	carcinoma	LUNG
NCIH1651_LUNG	220.2	3062	adenocarcinoma	carcinoma	LUNG
A1207_CENTRAL_NERVOUS_SYSTEM	220	1708	NS	glioma	CENTRAL_NERVOUS_SYSTEM
RKN_SOFT_TISSUE	219.9	1863	NS	leiomyosarcoma	SOFT_TISSUE
SF539_CENTRAL_NERVOUS_SYSTEM	219.9	1660			CENTRAL_NERVOUS_SYSTEM
HARA_LUNG	219.4	1436	squamous_cell_carcinoma	carcinoma	LUNG
KYSE510_OESOPHAGUS	219.3	2529	squamous_cell_carcinoma	carcinoma	OESOPHAGUS
NCIH1437_LUNG	219.2	6643	adenocarcinoma	carcinoma	LUNG
TE14_OESOPHAGUS	219	3788	squamous_cell_carcinoma	carcinoma	OESOPHAGUS
SNU201_CENTRAL_NERVOUS_SYSTEM	218.5	1804	astrocytoma_Grade_IV	glioma	CENTRAL_NERVOUS_SYSTEM
HUPT3_PANCREAS	218.1	2970	NS	carcinoma	PANCREAS
TE1_OESOPHAGUS	218.1	1913	squamous_cell_carcinoma	carcinoma	OESOPHAGUS
NCIH747_LARGE_INTESTINE	217.9	2568	adenocarcinoma	carcinoma	LARGE_INTESTINE
MEWO_SKIN	217.4	1977	NS	malignant_melanoma	SKIN
EFM192A_BREAST	216.9	2489	NS	carcinoma	BREAST
UOK101_KIDNEY	216.8	2470	clear_cell_renal_cell_carcinoma	carcinoma	KIDNEY
NHAHTDD_CENTRAL_NERVOUS_SYSTEM	216.5	2592			CENTRAL_NERVOUS_SYSTEM
SKLU1_LUNG	215.9	1977	adenocarcinoma	carcinoma	LUNG
ES2_OVARY	215.6	1009	clear_cell_carcinoma	carcinoma	OVARY
TUHR10TKB_KIDNEY	215.2	2129	NS	carcinoma	KIDNEY
COLO792_SKIN	215.1	2026	NS	malignant_melanoma	SKIN
NCIH650_LUNG	214.9	2179	bronchioloalveolar_adenocarcinoma	carcinoma	LUNG
ABC1_LUNG	214.9	2087	adenocarcinoma	carcinoma	LUNG
JHH1_LIVER	214.5	1006	hepatocellular_carcinoma	carcinoma	LIVER
MELJUSO_SKIN	214.3	3396	NS	malignant_melanoma	SKIN
PC9_LUNG	214.1	2983	adenocarcinoma	carcinoma	LUNG
FTC133_THYROID	213.9	6114	follicular_carcinoma	carcinoma	THYROID
J82_URINARY_TRACT	213.6	2184	transitional_cell_carcinoma	carcinoma	URINARY_TRACT
VMRCRCZ_KIDNEY	213.6	1260	renal_cell_carcinoma	carcinoma	KIDNEY
HUH1_LIVER	213.4	3645	hepatocellular_carcinoma	carcinoma	LIVER
U251MG_CENTRAL_NERVOUS_SYSTEM	213	2222	astrocytoma	glioma	CENTRAL_NERVOUS_SYSTEM
A549_LUNG	212.9	2990	adenocarcinoma	carcinoma	LUNG
AM38_CENTRAL_NERVOUS_SYSTEM	212.8	1726	astrocytoma_Grade_IV	glioma	CENTRAL_NERVOUS_SYSTEM
CL11_LARGE_INTESTINE	212.3	4654	adenocarcinoma	carcinoma	LARGE_INTESTINE
RERFLCAD1_LUNG	212.2	3159	adenocarcinoma	carcinoma	LUNG
BT20_BREAST	212.2	2837	ductal_carcinoma	carcinoma	BREAST
CHAGOK1_LUNG	212.1	2041	NS	carcinoma	LUNG
647V_URINARY_TRACT	211.9	3083	transitional_cell_carcinoma	carcinoma	URINARY_TRACT
HCC1171_LUNG	211.4	5588	adenocarcinoma	carcinoma	LUNG
IGR39_SKIN	211.3	3506	NS	malignant_melanoma	SKIN
SNU387_LIVER	211.2	2901	hepatocellular_carcinoma	carcinoma	LIVER
SNU5_STOMACH	211	4153	undifferentiated_adenocarcinoma	carcinoma	STOMACH
HPAC_PANCREAS	211	2776	ductal_carcinoma	carcinoma	PANCREAS
JHESOAD1_OESOPHAGUS	210.9	3907	barrett_associated_adenocarcinoma	carcinoma	OESOPHAGUS
NCIH1650_LUNG	210.8	3216	bronchioloalveolar_adenocarcinoma	carcinoma	LUNG
WM88_SKIN	210.7	2501	NS	malignant_melanoma	SKIN
NCIN87_STOMACH	210.6	2336	NS	carcinoma	STOMACH
RT4_URINARY_TRACT	210.5	3305	transitional_cell_carcinoma	carcinoma	URINARY_TRACT
KYSE180_OESOPHAGUS	210.2	1466	squamous_cell_carcinoma	carcinoma	OESOPHAGUS
NCIH226_LUNG	210.1	1839	squamous_cell_carcinoma	carcinoma	LUNG
SNUC2A_LARGE_INTESTINE	210	3181	adenocarcinoma	carcinoma	LARGE_INTESTINE
CAPAN1_PANCREAS	209.8	4734	ductal_carcinoma	carcinoma	PANCREAS
NUGC3_STOMACH	209.3	3041	NS	carcinoma	STOMACH
GAMG_CENTRAL_NERVOUS_SYSTEM	209.3	2095	NS	glioma	CENTRAL_NERVOUS_SYSTEM
HCC1588_LUNG	208.9	5881	squamous_cell_carcinoma	carcinoma	LUNG
HT1376_URINARY_TRACT	208.9	3694	transitional_cell_carcinoma	carcinoma	URINARY_TRACT
2313287_STOMACH	208.8	5525	adenocarcinoma	carcinoma	STOMACH
NUGC4_STOMACH	208.8	3133	signet_ring_adenocarcinoma	carcinoma	STOMACH
PK45H_PANCREAS	208.3	3786	NS	carcinoma	PANCREAS
LXF289_LUNG	208.3	2244	adenocarcinoma	carcinoma	LUNG
CORL23_LUNG	208.2	1547	large_cell_lung_carcinoma	carcinoma	LUNG
MDAMB231_BREAST	207.8	5492	NS	carcinoma	BREAST
NCIH2452_PLEURA	207.8	2473	NS	mesothelioma	PLEURA
SNU601_STOMACH	207.3	3583	NS	carcinoma	STOMACH
LNCAPCLONEFGC_PROSTATE	207.3	694.1	adenocarcinoma	carcinoma	PROSTATE
SKHEP1_LIVER	207.2	1867	adenocarcinoma	carcinoma	LIVER
SW480_LARGE_INTESTINE	207.1	2566	adenocarcinoma	carcinoma	LARGE_INTESTINE
HS706T_BONE	207.1	2231	NS	giant_cell_tumour	BONE
PATU8902_PANCREAS	207.1	2039	ductal_carcinoma	carcinoma	PANCREAS
HCC1395_BREAST	206.9	2284	ductal_carcinoma	carcinoma	BREAST
TE5_OESOPHAGUS	206.8	2698	squamous_cell_carcinoma	carcinoma	OESOPHAGUS
RT112_URINARY_TRACT	206.5	3945	transitional_cell_carcinoma	carcinoma	URINARY_TRACT
COLO800_SKIN	206.4	4379	NS	malignant_melanoma	SKIN
HS939T_SKIN	206.1	4236	NS	malignant_melanoma	SKIN
SLR26_KIDNEY	206.1	2836	renal_cell_carcinoma	carcinoma	KIDNEY
HCC2935_LUNG	206	4168	adenocarcinoma	carcinoma	LUNG
KP2_PANCREAS	205.4	5365	NS	carcinoma	PANCREAS
TUHR14TKB_KIDNEY	205.3	2183	NS	carcinoma	KIDNEY
HEC251_ENDOMETRIUM	205.3	1044	adenocarcinoma	carcinoma	ENDOMETRIUM
BHT101_THYROID	205.2	2850	anaplastic_carcinoma	carcinoma	THYROID
U343_CENTRAL_NERVOUS_SYSTEM	205.2	2381	astrocytoma_Grade_IV	glioma	CENTRAL_NERVOUS_SYSTEM
BFTC905_URINARY_TRACT	205	2446	transitional_cell_carcinoma	carcinoma	URINARY_TRACT
LCLC103H_LUNG	204.5	2215	large_cell_lung_carcinoma	carcinoma	LUNG
HS294T_SKIN	203.7	2652	NS	malignant_melanoma	SKIN
HCC1937_BREAST	203.6	2417	ductal_carcinoma	carcinoma	BREAST
TE125T_FIBROBLAST	203.5	3363			FIBROBLAST
DKMG_CENTRAL_NERVOUS_SYSTEM	203.4	1634	astrocytoma_Grade_IV	glioma	CENTRAL_NERVOUS_SYSTEM
HCC15_LUNG	203.3	3321	squamous_cell_carcinoma	carcinoma	LUNG
DBTRG05MG_CENTRAL_NERVOUS_SYSTEM	203	2521	astrocytoma_Grade_IV	glioma	CENTRAL_NERVOUS_SYSTEM
ACHN_KIDNEY	202.9	2511	renal_cell_carcinoma	carcinoma	KIDNEY
HT144_SKIN	202.7	2583	NS	malignant_melanoma	SKIN
SNU478_BILIARY_TRACT	202.7	2484	NS	carcinoma	BILIARY_TRACT
SNU8_OVARY	202.6	2456	adenocarcinoma	carcinoma	OVARY
AU565_BREAST	202.5	1875	NS	carcinoma	BREAST
HCC1419_BREAST	202.5	1151	ductal_carcinoma	carcinoma	BREAST
PANC1005_PANCREAS	202.3	3529	ductal_carcinoma	carcinoma	PANCREAS
HCC70_BREAST	202.2	3691	ductal_carcinoma	carcinoma	BREAST
NCIH684_LIVER	202.1	4368	hepatoblastoma	other	LIVER
NCIH2110_LUNG	202.1	3263	non_small_cell_lung_carcinoma	carcinoma	LUNG
ISTMES2_PLEURA	201.9	2363	NS	mesothelioma	PLEURA
HCC78_LUNG	201.8	5016	adenocarcinoma	carcinoma	LUNG
OVCAR4_OVARY	201.1	1602	NS	carcinoma	OVARY
SF172_CENTRAL_NERVOUS_SYSTEM	200.7	2846	astrocytoma_Grade_IV	glioma	CENTRAL_NERVOUS_SYSTEM
RL952_ENDOMETRIUM	200.5	3181	mixed_adenosquamous_carcinoma	carcinoma	ENDOMETRIUM
ASPC1_PANCREAS	200.4	5732	ductal_carcinoma	carcinoma	PANCREAS
SH10TC_STOMACH	200.3	1920	NS	carcinoma	STOMACH
HCC1195_LUNG	199.9	2307	mixed_adenosquamous_carcinoma	carcinoma	LUNG
SNU410_PANCREAS	199.6	5734	NS	carcinoma	PANCREAS
L33_PANCREAS	199.4	2293	NS	carcinoma	PANCREAS
HCC1954_BREAST	199.4	2124	ductal_carcinoma	carcinoma	BREAST
PANC0203_PANCREAS	199.3	3374	NS	carcinoma	PANCREAS
CL34_LARGE_INTESTINE	198.9	2690	adenocarcinoma	carcinoma	LARGE_INTESTINE
RERFLCSQ1_LUNG	198.9	1706	squamous_cell_carcinoma	carcinoma	LUNG
SW900_LUNG	198.8	3851	squamous_cell_carcinoma	carcinoma	LUNG
SNU1272_KIDNEY	198.7	1538	clear_cell_renal_cell_carcinoma	carcinoma	KIDNEY
HCC827_LUNG	198.6	2210	adenocarcinoma	carcinoma	LUNG
HS888T_FIBROBLAST	197.6	3716			FIBROBLAST
KMRC1_KIDNEY	197.5	4454	clear_cell_renal_cell_carcinoma	carcinoma	KIDNEY
OV7_OVARY	197.2	3173	NS	carcinoma	OVARY
K029AX_SKIN	197.1	1780	NS	malignant_melanoma	SKIN
EFE184_ENDOMETRIUM	197	2522	NS	carcinoma	ENDOMETRIUM
SNU489_CENTRAL_NERVOUS_SYSTEM	196.9	2247	astrocytoma_Grade_IV	glioma	CENTRAL_NERVOUS_SYSTEM
NCIH1869_LUNG	196.6	9719	squamous_cell_carcinoma	carcinoma	LUNG
RCC10RGB_KIDNEY	196.5	1925	renal_cell_carcinoma	carcinoma	KIDNEY
SF767_CENTRAL_NERVOUS_SYSTEM	196.1	2906	astrocytoma_Grade_III	glioma	CENTRAL_NERVOUS_SYSTEM
EBC1_LUNG	196.1	2163	squamous_cell_carcinoma	carcinoma	LUNG
WM793_SKIN	196	3986	NS	malignant_melanoma	SKIN
HCC827GR5_LUNG	195.7	3686	adenocarcinoma	carcinoma	LUNG
A253_SALIVARY_GLAND	195.6	2900	mucoepidermoid_carcinoma	carcinoma	SALIVARY_GLAND
HS895T_FIBROBLAST	195.5	4514			FIBROBLAST
TT_OESOPHAGUS	195.4	2517	squamous_cell_carcinoma	carcinoma	OESOPHAGUS
KMBC2_URINARY_TRACT	195.4	2034	NS	carcinoma	URINARY_TRACT
HCC4006_LUNG	195.2	4212	adenocarcinoma	carcinoma	LUNG
NCIH1373_LUNG	195.1	2675	adenocarcinoma	carcinoma	LUNG
PC14_LUNG	194.9	2834	adenocarcinoma	carcinoma	LUNG
NCIH441_LUNG	194.8	3855	adenocarcinoma	carcinoma	LUNG
NMCG1_CENTRAL_NERVOUS_SYSTEM	194.5	4077	NS	glioma	CENTRAL_NERVOUS_SYSTEM
HOP92_LUNG	194.4	3471	non_small_cell_lung_carcinoma	carcinoma	LUNG
AGS_STOMACH	194.3	3930	adenocarcinoma	carcinoma	STOMACH
PATU8988S_PANCREAS	194.3	2735	ductal_carcinoma	carcinoma	PANCREAS
KMRC3_KIDNEY	194.1	1427	clear_cell_renal_cell_carcinoma	carcinoma	KIDNEY
NCIH1666_LUNG	193.5	4738	adenocarcinoma	carcinoma	LUNG
NUGC2_STOMACH	193.5	4336	adenocarcinoma	carcinoma	STOMACH
S117_SOFT_TISSUE	193.2	2720	NS	sarcoma	SOFT_TISSUE
NCIH596_LUNG	192.5	4614	mixed_adenosquamous_carcinoma	carcinoma	LUNG
BFTC909_KIDNEY	192.4	1330	NS	carcinoma	KIDNEY
SW837_LARGE_INTESTINE	192.3	2106	adenocarcinoma	carcinoma	LARGE_INTESTINE
NCIH1623_LUNG	191.9	4846	adenocarcinoma	carcinoma	LUNG
SKRC20_KIDNEY	191.9	3588	renal_cell_carcinoma	carcinoma	KIDNEY
HCC95_LUNG	191.9	1484	squamous_cell_carcinoma	carcinoma	LUNG
CALU3_LUNG	191.6	2696	adenocarcinoma	carcinoma	LUNG
C32_SKIN	191.1	4950	NS	malignant_melanoma	SKIN
SKMEL30_SKIN	190.9	3283	NS	malignant_melanoma	SKIN
RVH421_SKIN	190.8	2458	NS	malignant_melanoma	SKIN
TGBC11TKB_STOMACH	190.6	2695	NS	carcinoma	STOMACH
T84_LARGE_INTESTINE	190.4	4257	adenocarcinoma	carcinoma	LARGE_INTESTINE
SH4_SKIN	189.9	3150	NS	malignant_melanoma	SKIN
UACC893_BREAST	189.9	2724	ductal_carcinoma	carcinoma	BREAST
PANC0813_PANCREAS	189.8	4743	ductal_carcinoma	carcinoma	PANCREAS
PANC0504_PANCREAS	189.5	5391	NS	carcinoma	PANCREAS
253J_URINARY_TRACT	189.5	1499	transitional_cell_carcinoma	carcinoma	URINARY_TRACT
HUPT4_PANCREAS	189.3	2924	NS	carcinoma	PANCREAS
KMRC20_KIDNEY	189.2	2580	renal_cell_carcinoma	carcinoma	KIDNEY
KP3_PANCREAS	189	2828	ductal_carcinoma	carcinoma	PANCREAS
EPLC272H_LUNG	188.4	2396	squamous_cell_carcinoma	carcinoma	LUNG
JL1_PLEURA	188.3	2286	NS	mesothelioma	PLEURA
CW2_LARGE_INTESTINE	188	2042	NS	carcinoma	LARGE_INTESTINE
NCIH1435_LUNG	187.9	4618	adenocarcinoma	carcinoma	LUNG
MKN74_STOMACH	187.3	2269	tubular_adenocarcinoma	carcinoma	STOMACH
SNU840_OVARY	187.2	2589	Brenner_tumour	carcinoma	OVARY
WM1799_SKIN	186.9	2143	NS	malignant_melanoma	SKIN
SLR24_KIDNEY	186.7	1654	renal_cell_carcinoma	carcinoma	KIDNEY
SLR25_KIDNEY	186.7	1574	renal_cell_carcinoma	carcinoma	KIDNEY
LS123_LARGE_INTESTINE	186.3	4482	adenocarcinoma	carcinoma	LARGE_INTESTINE
JHOM1_OVARY	186.3	2527	adenocarcinoma	carcinoma	OVARY
YD38_UPPER_AERODIGESTIVE_TRACT	186.3	2475	squamous_cell_carcinoma	carcinoma	UPPER_AERODIGESTIVE_TRACT
HS766T_PANCREAS	185.6	3172	ductal_carcinoma	carcinoma	PANCREAS
MKN7_STOMACH	185.3	2742	tubular_adenocarcinoma	carcinoma	STOMACH
NCCSTCK140_STOMACH	184.8	3175	NS	carcinoma	STOMACH
NCIH2073_LUNG	184.7	2853	adenocarcinoma	carcinoma	LUNG
SKBR3_BREAST	184.2	3629	NS	carcinoma	BREAST
OV56_OVARY	183.9	2987	NS	carcinoma	OVARY
PECAPJ49_UPPER_AERODIGESTIVE_TRACT	183.7	2009	squamous_cell_carcinoma	carcinoma	UPPER_AERODIGESTIVE_TRACT
CORL105_LUNG	183.6	3691	adenocarcinoma	carcinoma	LUNG
HS618T_FIBROBLAST	183.4	3458			FIBROBLAST
VMRCRCW_KIDNEY	182.9	1830	NS	carcinoma	KIDNEY
KYSE30_OESOPHAGUS	182.6	3635	squamous_cell_carcinoma	carcinoma	OESOPHAGUS
A101D_SKIN	182.4	2837	NS	malignant_melanoma	SKIN
HS616T_FIBROBLAST	182	2907			FIBROBLAST
SNU349_KIDNEY	182	1806	clear_cell_renal_cell_carcinoma	carcinoma	KIDNEY
NCIH1648_LUNG	181.9	2434	adenocarcinoma	carcinoma	LUNG
NCIH2085_LUNG	181.9	2383	adenocarcinoma	carcinoma	LUNG
CL14_LARGE_INTESTINE	181.7	3331	NS	carcinoma	LARGE_INTESTINE
HS863T_FIBROBLAST	181.6	3353			FIBROBLAST
MALME3M_SKIN	181.6	2901	NS	malignant_melanoma	SKIN
TE9_OESOPHAGUS	181.5	2520	squamous_cell_carcinoma	carcinoma	OESOPHAGUS
LCLC97TM1_LUNG	181.1	2966	large_cell_lung_carcinoma	carcinoma	LUNG
HDQP1_BREAST	180.5	2666	ductal_carcinoma	carcinoma	BREAST
HCC44_LUNG	180.3	1974	adenocarcinoma	carcinoma	LUNG
MELHO_SKIN	180.3	1788	NS	malignant_melanoma	SKIN
CFPAC1_PANCREAS	180.2	5112	ductal_carcinoma	carcinoma	PANCREAS
A498_KIDNEY	179.7	3344	renal_cell_carcinoma	carcinoma	KIDNEY
HS934T_FIBROBLAST	179.6	3050			FIBROBLAST
OE33_OESOPHAGUS	179.6	2868	metaplasia	other	OESOPHAGUS
TO175T_FIBROBLAST	179.6	2299			FIBROBLAST
COLO680N_OESOPHAGUS	179.2	2135	squamous_cell_carcinoma	carcinoma	OESOPHAGUS
NCIH2126_LUNG	178.9	3550	adenocarcinoma	carcinoma	LUNG
HEC265_ENDOMETRIUM	178.5	1545	adenocarcinoma	carcinoma	ENDOMETRIUM
RMUGS_OVARY	178	5410	adenocarcinoma	carcinoma	OVARY
SNU213_PANCREAS	177.5	4456	NS	carcinoma	PANCREAS
MDAMB175VII_BREAST	177.3	6208	ductal_carcinoma	carcinoma	BREAST
HUG1N_STOMACH	177.2	3788	NS	carcinoma	STOMACH
TCCPAN2_PANCREAS	175.9	5167	NS	carcinoma	PANCREAS
OSRC2_KIDNEY	175.8	2444	renal_cell_carcinoma	carcinoma	KIDNEY
BICR18_UPPER_AERODIGESTIVE_TRACT	175.3	1967	squamous_cell_carcinoma	carcinoma	UPPER_AERODIGESTIVE_TRACT
TE10_OESOPHAGUS	175.2	2130	squamous_cell_carcinoma	carcinoma	OESOPHAGUS
NCIH3255_LUNG	175.1	3748	adenocarcinoma	carcinoma	LUNG
T3M10_LUNG	174.6	5033	large_cell_lung_carcinoma	carcinoma	LUNG
HS839T_FIBROBLAST	174.6	3454			FIBROBLAST
NCIH2444_LUNG	174.5	4176	non_small_cell_lung_carcinoma	carcinoma	LUNG
SCABER_URINARY_TRACT	174.5	2279	transitional_cell_carcinoma	carcinoma	URINARY_TRACT
SNU324_PANCREAS	174	5756	NS	carcinoma	PANCREAS
SNU61_LARGE_INTESTINE	173.7	4447	NS	carcinoma	LARGE_INTESTINE
PANC0403_PANCREAS	172.4	4320	NS	carcinoma	PANCREAS
HS675T_FIBROBLAST	171.8	4240			FIBROBLAST
NCIH2087_LUNG	171.8	3357	adenocarcinoma	carcinoma	LUNG
HS739T_FIBROBLAST	171.8	1949			FIBROBLAST
NCIH292_LUNG	171.7	1591	mucoepidermoid_carcinoma	carcinoma	LUNG
HS606T_FIBROBLAST	171.6	2373			FIBROBLAST
HCC1806_BREAST	171.6	1328	ductal_carcinoma	carcinoma	BREAST
HS255T_FIBROBLAST	171.5	2387			FIBROBLAST
PK1_PANCREAS	171.2	2662	NS	carcinoma	PANCREAS
HS940T_FIBROBLAST	170.8	2309			FIBROBLAST
VMCUB1_URINARY_TRACT	170.3	1986	transitional_cell_carcinoma	carcinoma	URINARY_TRACT
BXPC3_PANCREAS	170.1	3644	ductal_carcinoma	carcinoma	PANCREAS
SNU308_BILIARY_TRACT	169.9	3097	NS	carcinoma	BILIARY_TRACT
PANC0327_PANCREAS	169.5	3555	ductal_carcinoma	carcinoma	PANCREAS
SNU1033_LARGE_INTESTINE	169.3	3011	NS	carcinoma	LARGE_INTESTINE
CAPAN2_PANCREAS	168.8	4446	ductal_carcinoma	carcinoma	PANCREAS
SCC4_UPPER_AERODIGESTIVE_TRACT	168.6	1925	squamous_cell_carcinoma	carcinoma	UPPER_AERODIGESTIVE_TRACT
HSC3_UPPER_AERODIGESTIVE_TRACT	168.4	1737	squamous_cell_carcinoma	carcinoma	UPPER_AERODIGESTIVE_TRACT
SNU869_BILIARY_TRACT	168.2	2664	NS	carcinoma	BILIARY_TRACT
COV644_OVARY	167.9	5487	NS	carcinoma	OVARY
SQ1_LUNG	167.7	1727	squamous_cell_carcinoma	carcinoma	LUNG
CAL29_URINARY_TRACT	167.6	2232	transitional_cell_carcinoma	carcinoma	URINARY_TRACT
JIMT1_BREAST	167.4	2527	ductal_carcinoma	carcinoma	BREAST
TE159T_FIBROBLAST	167.2	2533			FIBROBLAST
HMEL_BREAST	167.2	2319	immortalized_epithelial	other	BREAST
TE11_OESOPHAGUS	166.9	2506	squamous_cell_carcinoma	carcinoma	OESOPHAGUS
MCAS_OVARY	166.5	2859	adenocarcinoma	carcinoma	OVARY
TE15_OESOPHAGUS	166.1	1587	squamous_cell_carcinoma	carcinoma	OESOPHAGUS
SNU620_STOMACH	165.3	3133	NS	carcinoma	STOMACH
JHUEM7_ENDOMETRIUM	164.9	1203	adenocarcinoma	carcinoma	ENDOMETRIUM
HS274T_BREAST	164.6	3010	NS	carcinoma	BREAST
CAL12T_LUNG	164.3	4546	non_small_cell_lung_carcinoma	carcinoma	LUNG
HS578T_BREAST	164.1	1322	ductal_carcinoma	carcinoma	BREAST
YD15_SALIVARY_GLAND	163.9	1647	mucoepidermoid_carcinoma	carcinoma	SALIVARY_GLAND
RCM1_LARGE_INTESTINE	163.8	2280	adenocarcinoma	carcinoma	LARGE_INTESTINE
HS840T_FIBROBLAST	163.1	3566			FIBROBLAST
PECAPJ34CLONEC12_UPPER_AERODIGESTIVE_TRACT	162.9	4283	squamous_cell_carcinoma	carcinoma	UPPER_AERODIGESTIVE_TRACT
BICR31_UPPER_AERODIGESTIVE_TRACT	162.7	2802	squamous_cell_carcinoma	carcinoma	UPPER_AERODIGESTIVE_TRACT
HS281T_FIBROBLAST	162.7	2692			FIBROBLAST
HLFA_FIBROBLAST	162.6	4309			FIBROBLAST
IGR1_SKIN	162.4	1677	NS	malignant_melanoma	SKIN
CAL851_BREAST	161.9	3502	NS	carcinoma	BREAST
SW1116_LARGE_INTESTINE	161.6	2252	adenocarcinoma	carcinoma	LARGE_INTESTINE
HPAFII_PANCREAS	161.4	5415	ductal_carcinoma	carcinoma	PANCREAS
NCIH322_LUNG	160.9	2447	adenocarcinoma	carcinoma	LUNG
YD10B_UPPER_AERODIGESTIVE_TRACT	160.6	1944	squamous_cell_carcinoma	carcinoma	UPPER_AERODIGESTIVE_TRACT
SKMEL28_SKIN	160.5	1778	NS	malignant_melanoma	SKIN
SNU1066_UPPER_AERODIGESTIVE_TRACT	160.1	2633	squamous_cell_carcinoma	carcinoma	UPPER_AERODIGESTIVE_TRACT
OE19_OESOPHAGUS	159.5	5575	adenocarcinoma	carcinoma	OESOPHAGUS
SNU1041_UPPER_AERODIGESTIVE_TRACT	159.5	3216	NS	carcinoma	UPPER_AERODIGESTIVE_TRACT
SKMEL31_SKIN	159.5	2314	NS	malignant_melanoma	SKIN
HT1197_URINARY_TRACT	158.9	3829	NS	carcinoma	URINARY_TRACT
HS343T_FIBROBLAST	158.7	2696			FIBROBLAST
PECAPJ15_UPPER_AERODIGESTIVE_TRACT	157.7	2133	squamous_cell_carcinoma	carcinoma	UPPER_AERODIGESTIVE_TRACT
BICR16_UPPER_AERODIGESTIVE_TRACT	157.5	2191	squamous_cell_carcinoma	carcinoma	UPPER_AERODIGESTIVE_TRACT
RERFLCKJ_LUNG	156.9	9648	non_small_cell_lung_carcinoma	carcinoma	LUNG
MDAMB415_BREAST	156.9	4231	NS	carcinoma	BREAST
HS688AT_FIBROBLAST	155.9	2738			FIBROBLAST
HS698T_FIBROBLAST	155.6	2557			FIBROBLAST
PANC0213_PANCREAS	154.9	3505	NS	carcinoma	PANCREAS
SNU1214_UPPER_AERODIGESTIVE_TRACT	153.9	2814	squamous_cell_carcinoma	carcinoma	UPPER_AERODIGESTIVE_TRACT
PK59_PANCREAS	153.5	3200	NS	carcinoma	PANCREAS
CAL27_UPPER_AERODIGESTIVE_TRACT	153.5	1854	squamous_cell_carcinoma	carcinoma	UPPER_AERODIGESTIVE_TRACT
DETROIT562_UPPER_AERODIGESTIVE_TRACT	153.4	1690	NS	carcinoma	UPPER_AERODIGESTIVE_TRACT
CJM_SKIN	152.6	2226	NS	malignant_melanoma	SKIN
SNU466_CENTRAL_NERVOUS_SYSTEM	152.5	2179	astrocytoma_Grade_IV	glioma	CENTRAL_NERVOUS_SYSTEM
OVMANA_OVARY	152.3	1651	clear_cell_carcinoma	carcinoma	OVARY
SALE_LUNG	151.6	2331	immortalized_epithelial	other	LUNG
SNU1197_LARGE_INTESTINE	151.5	3746	NS	carcinoma	LARGE_INTESTINE
T173_FIBROBLAST	150.8	2544			FIBROBLAST
T3M4_PANCREAS	150.6	3077	ductal_carcinoma	carcinoma	PANCREAS
HS821T_FIBROBLAST	150.6	2671			FIBROBLAST
BHY_UPPER_AERODIGESTIVE_TRACT	150.2	1939	squamous_cell_carcinoma	carcinoma	UPPER_AERODIGESTIVE_TRACT
COLO829_SKIN	150	3220	NS	malignant_melanoma	SKIN
SKMEL24_SKIN	149.9	3551	NS	malignant_melanoma	SKIN
UMUC1_URINARY_TRACT	148.6	4035	transitional_cell_carcinoma	carcinoma	URINARY_TRACT
NCIH2122_LUNG	148.4	4504	adenocarcinoma	carcinoma	LUNG
SU8686_PANCREAS	146.8	3499	ductal_carcinoma	carcinoma	PANCREAS
CAL33_UPPER_AERODIGESTIVE_TRACT	146.8	2282	squamous_cell_carcinoma	carcinoma	UPPER_AERODIGESTIVE_TRACT
SNU899_UPPER_AERODIGESTIVE_TRACT	146.5	2728	squamous_cell_carcinoma	carcinoma	UPPER_AERODIGESTIVE_TRACT
HS600T_FIBROBLAST	144.4	2419			FIBROBLAST
RERFLCAD2_LUNG	142	2319	adenocarcinoma	carcinoma	LUNG
SNU1076_UPPER_AERODIGESTIVE_TRACT	141.6	2790	squamous_cell_carcinoma	carcinoma	UPPER_AERODIGESTIVE_TRACT
SCC9_UPPER_AERODIGESTIVE_TRACT	141.5	1708	squamous_cell_carcinoma	carcinoma	UPPER_AERODIGESTIVE_TRACT
LUDLU1_LUNG	141.3	4116	squamous_cell_carcinoma	carcinoma	LUNG
HS834T_FIBROBLAST	138.5	2858			FIBROBLAST
SCC15_UPPER_AERODIGESTIVE_TRACT	137.1	2756	squamous_cell_carcinoma	carcinoma	UPPER_AERODIGESTIVE_TRACT
SCC25_UPPER_AERODIGESTIVE_TRACT	137.1	2180	squamous_cell_carcinoma	carcinoma	UPPER_AERODIGESTIVE_TRACT
HS737T_FIBROBLAST	135.8	2232			FIBROBLAST
RS5_FIBROBLAST	134.3	2254			FIBROBLAST
DM3_FIBROBLAST	132	3925			FIBROBLAST
ECGI10_OESOPHAGUS	131.5	2265	NS	carcinoma	OESOPHAGUS
NCIH1395_LUNG	129.9	3871	adenocarcinoma	carcinoma	LUNG
OE21_OESOPHAGUS	129.1	2482	squamous_cell_carcinoma	carcinoma	OESOPHAGUS
HSC2_UPPER_AERODIGESTIVE_TRACT	124.3	1328	squamous_cell_carcinoma	carcinoma	UPPER_AERODIGESTIVE_TRACT
PECAPJ41CLONED2_UPPER_AERODIGESTIVE_TRACT	123.5	2039	squamous_cell_carcinoma	carcinoma	UPPER_AERODIGESTIVE_TRACT
HS822T_FIBROBLAST	123.3	2563			FIBROBLAST
PRECLH_PROSTATE	118.6	1144	immortalized_epithelial	other	PROSTATE
BICR6_UPPER_AERODIGESTIVE_TRACT	117.3	2129	squamous_cell_carcinoma	carcinoma	UPPER_AERODIGESTIVE_TRACT
HS819T_FIBROBLAST	113.5	2486			FIBROBLAST
KNS62_LUNG	110.6	1975	squamous_cell_carcinoma	carcinoma	LUNG
BICR56_UPPER_AERODIGESTIVE_TRACT	98.78	2776	squamous_cell_carcinoma	carcinoma	UPPER_AERODIGESTIVE_TRACT
BICR22_UPPER_AERODIGESTIVE_TRACT	96.46	2565	squamous_cell_carcinoma	carcinoma	UPPER_AERODIGESTIVE_TRACT
HS742T_FIBROBLAST	87.33	1844			FIBROBLAST

## Sheet: Table S4
Cell_line	Lineage	Histology	Histo_subtype	AUC	FS_signature_score	FR_signature_score
MCF7	BREAST	carcinoma	NS	6.05	336.1	1901
LN229	CENTRAL_NERVOUS_SYSTEM	glioma	astrocytoma_Grade_IV	6.455	236.8	2889
HEC151	ENDOMETRIUM	carcinoma	adenocarcinoma	5.933	237.8	880.5
JHUEM2	ENDOMETRIUM	carcinoma	adenocarcinoma	6.473	521.5	1629
RCC10RGB	KIDNEY	carcinoma	renal_cell_carcinoma	3.662	196.5	1925
RCM1	LARGE_INTESTINE	carcinoma	adenocarcinoma	6.909	163.8	2280
SNU61	LARGE_INTESTINE	carcinoma	NS	4.563	173.7	4447
LS123	LARGE_INTESTINE	carcinoma	adenocarcinoma	1.82	186.3	4482
CW2	LARGE_INTESTINE	carcinoma	NS	5.804	188	2042
CL34	LARGE_INTESTINE	carcinoma	adenocarcinoma	6.386	198.9	2690
SW480	LARGE_INTESTINE	carcinoma	adenocarcinoma	6.502	207.1	2566
SNUC5	LARGE_INTESTINE	carcinoma	adenocarcinoma	6.569	224.1	2589
HT115	LARGE_INTESTINE	carcinoma	NS	6.763	225	2444
NCIH508	LARGE_INTESTINE	carcinoma	adenocarcinoma	2.462	227.9	3946
CL40	LARGE_INTESTINE	carcinoma	NS	5.36	229.7	5276
KM12	LARGE_INTESTINE	carcinoma	adenocarcinoma	5.082	240	7536
SW948	LARGE_INTESTINE	carcinoma	adenocarcinoma	5.557	241.8	2005
COLO678	LARGE_INTESTINE	carcinoma	adenocarcinoma	5.907	247.6	2455
HT29	LARGE_INTESTINE	carcinoma	adenocarcinoma	6.782	252.6	3463
MDST8	LARGE_INTESTINE	carcinoma	adenocarcinoma	3.757	255.1	2373
SNU81	LARGE_INTESTINE	carcinoma	NS	5.059	256.6	3237
SNU1040	LARGE_INTESTINE	carcinoma	NS	6.409	270.8	2439
HCT116	LARGE_INTESTINE	carcinoma	NS	5.114	271.9	1258
LS180	LARGE_INTESTINE	carcinoma	adenocarcinoma	7.149	277.5	2911
SNU175	LARGE_INTESTINE	carcinoma	NS	6.164	290.7	1543
RKO	LARGE_INTESTINE	carcinoma	adenocarcinoma	6.563	291.1	1778
SNUC4	LARGE_INTESTINE	carcinoma	adenocarcinoma	5.865	294	2300
LOVO	LARGE_INTESTINE	carcinoma	adenocarcinoma	6.812	294.6	2025
HT55	LARGE_INTESTINE	carcinoma	adenocarcinoma	6.583	297.6	3774
SW620	LARGE_INTESTINE	carcinoma	adenocarcinoma	6.962	342.6	1616
COLO320	LARGE_INTESTINE	carcinoma	adenocarcinoma	4.762	419.9	280.9
HCT8	LARGE_INTESTINE	carcinoma	NA	6.862
HEPG2	LIVER	carcinoma	hepatocellular_carcinoma	6.242	268.2	671.9
SNU398	LIVER	carcinoma	hepatocellular_carcinoma	7.057	428.2	285.3
NCIH2122	LUNG	carcinoma	adenocarcinoma	6.756	148.4	4504
CAL12T	LUNG	carcinoma	non_small_cell_lung_carcinoma	7.292	164.3	4546
SQ1	LUNG	carcinoma	squamous_cell_carcinoma	6.053	167.7	1727
T3M10	LUNG	carcinoma	large_cell_lung_carcinoma	7.319	174.6	5033
NCIH3255	LUNG	carcinoma	adenocarcinoma	5.864	175.1	3748
NCIH2073	LUNG	carcinoma	adenocarcinoma	6.583	184.7	2853
NCIH596	LUNG	carcinoma	mixed_adenosquamous_carcinoma	6.911	192.5	4614
NCIH441	LUNG	carcinoma	adenocarcinoma	6.918	194.8	3855
HCC4006	LUNG	carcinoma	adenocarcinoma	6.034	195.2	4212
HCC827	LUNG	carcinoma	adenocarcinoma	6.31	198.6	2210
HCC1195	LUNG	carcinoma	mixed_adenosquamous_carcinoma	6.96	199.9	2307
NCIH2110	LUNG	carcinoma	non_small_cell_lung_carcinoma	6.223	202.1	3263
HCC15	LUNG	carcinoma	squamous_cell_carcinoma	5.742	203.3	3321
HCC2935	LUNG	carcinoma	adenocarcinoma	6.691	206	4168
CORL23	LUNG	carcinoma	large_cell_lung_carcinoma	5.284	208.2	1547
SKLU1	LUNG	carcinoma	adenocarcinoma	7.301	215.9	1977
HCC2108	LUNG	carcinoma	adenocarcinoma	6.866	221.6	4010
NCIH2023	LUNG	carcinoma	adenocarcinoma	6.697	229.9	3012
NCIH2342	LUNG	carcinoma	adenocarcinoma	6.485	235.9	3534
NCIH460	LUNG	carcinoma	large_cell_lung_carcinoma	7.175	242.5	3442
HCC1359	LUNG	carcinoma	large_cell_lung_carcinoma	4.16	266.9	2473
NCIH2030	LUNG	carcinoma	adenocarcinoma	7.029	267.3	3270
NCIH1781	LUNG	carcinoma	bronchioloalveolar_adenocarcinoma	6.585	273.6	2836
NCIH1755	LUNG	carcinoma	adenocarcinoma	6.988	275.9	2457
NCIH2172	LUNG	carcinoma	non_small_cell_lung_carcinoma	6.931	283.4	2564
HCC1833	LUNG	carcinoma	adenocarcinoma	7.204	363.8	934.2
NCIH841	LUNG	carcinoma	small_cell_lung_carcinoma	5.971	463.7	628.9
NCIH2081	LUNG	carcinoma	small_cell_lung_carcinoma	3.753	689.3	275.9
NCIH1836	LUNG	carcinoma	small_cell_lung_carcinoma	6.073	726	210.6
SCLC21H	LUNG	carcinoma	small_cell_lung_carcinoma	3.735	977.3	429.5
NCIH1876	LUNG	carcinoma	small_cell_lung_carcinoma	3.846	1015	229.6
NCIH1105	LUNG	carcinoma	small_cell_lung_carcinoma	5.219	1026	168.5
NCIH1963	LUNG	carcinoma	small_cell_lung_carcinoma	2.777	1177	107.9
NCIH1694	LUNG	carcinoma	small_cell_lung_carcinoma	3.599	1522	134.6
CORL51	LUNG	carcinoma	NA	4.829
NCIH2141	LUNG	carcinoma	NA	5.653
COV644	OVARY	carcinoma	NS	6.549	167.9	5487
RMUGS	OVARY	carcinoma	adenocarcinoma	5.282	178	5410
JHOM1	OVARY	carcinoma	adenocarcinoma	6.945	186.3	2527
SNU840	OVARY	carcinoma	Brenner_tumour	5.849	187.2	2589
OV7	OVARY	carcinoma	NS	4.628	197.2	3173
OVCAR4	OVARY	carcinoma	NS	4.268	201.1	1602
OVKATE	OVARY	carcinoma	adenocarcinoma	6.478	220.3	4270
COV362	OVARY	carcinoma	NS	7.005	230	7500
OV90	OVARY	carcinoma	mixed_carcinoma	6.09	239.3	1864
OAW42	OVARY	carcinoma	NS	7.56	258.7	1868
TYKNU	OVARY	carcinoma	undifferentiated_carcinoma	3.773	259.9	3079
CAOV3	OVARY	carcinoma	adenocarcinoma	6.782	260.7	3243
JHOC5	OVARY	carcinoma	clear_cell_carcinoma	5.168	274.9	2107
RMGI	OVARY	carcinoma	clear_cell_carcinoma	6.501	282.8	2089
IGROV1	OVARY	carcinoma	adenocarcinoma	5.785	300.2	1130
EFO27	OVARY	carcinoma	mucinous_carcinoma	6.402	309.7	1770
OVCAR8	OVARY	carcinoma	NS	5.876	361.5	1179
COV434	OVARY	sex_cord-stromal_tumour	granulosa_cell_tumour	3.366	372.3	578.4
OVK18	OVARY	carcinoma	endometrioid_carcinoma	2.408	473.3	554.2
A2780	OVARY	carcinoma	adenocarcinoma	6.586	550	318.9
SKMEL28	SKIN	malignant_melanoma	NS	7.243	160.5	1778
SKMEL5	SKIN	malignant_melanoma	NS	7.62	226.1	2658
SKMEL1	SKIN	malignant_melanoma	NS	6.883	271.6	1439
A375	SKIN	malignant_melanoma	NS	6.113	291	2760
COLO699	SKIN	malignant_melanoma	adenocarcinoma	6.926	318.3	1499
RKN	SOFT	leiomyosarcoma	NS	2.765	219.9	1863
HT1080	SOFT	fibrosarcoma	NS	7.018	227.5	1613
AGS	STOMACH	carcinoma	adenocarcinoma	8.189	194.3	3930
SCC9	UPPER	carcinoma	squamous_cell_carcinoma	7.49	141.5	1708
